# Supplementary material for: Genome-wide expression profiling in colorectal cancer focusing on lncRNAs in the adenoma-carcinoma transition
Source: BMC Cancer. 2019 Nov 6;19:1059. doi: 10.1186/s12885-019-6180-5 (PMC6836529; doi:10.1186/s12885-019-6180-5)
Supplement: Supplementary file 2 — Additional file 2: Table S1. Differentially expressed lncRNAs in the adenoma-carcinoma sequence. [file 12885_2019_6180_MOESM2_ESM.xlsx]

## Sheet: Munka1
Table S1. Differentially expressed lncRNAs in adenoma vs. normal, CRC vs. adenoma and CRC vs. normal comparisons
Adenoma vs. Normal
HTA 2.0 ID	Annotation	lncRNA name	log2FC (Ad vs N)	FDR adjusted p-value	lncRNA subclass
TC0X001155.hg.1	XIST	X inactive specific transcript (non-protein coding)	-2.729	0.03321	LincRNA
TC0X002125.hg.1	XIST	X inactive specific transcript (non-protein coding)	-2.606	0.03413	LincRNA
TC03003192.hg.1	LINC02023	Long intergenic non-protein coding RNA 2023	-2.387	0.003077	LincRNA
TC03001968.hg.1	LINC02023	Long intergenic non-protein coding RNA 2023	-2.284	0.00262	LincRNA
TC14000678.hg.1	MEG8	Maternally expressed 8	-1.982	0.004291	LincRNA
TC04000172.hg.1	AC092834.1	unnamed	-1.61	0.00095	Antisense
TC04001939.hg.1	AC092834.1	unnamed	-1.546	0.0009047	Antisense
TC01005699.hg.1	AL365361.1	unnamed	-1.318	0.01256	LincRNA
TC12002119.hg.1	LINC02441 (CRAT8)	Long intergenic non-protein coding RNA 2441 (cervical cancer-associated transcript 8)	-1.315	0.001948	LincRNA
TC21000464.hg.1	B3GALT5-AS1	B3GALT5 antisense RNA 1	-1.304	0.01039	Antisense
TC12003163.hg.1	LINC02441 (CRAT8)	Long intergenic non-protein coding RNA 2441 (cervical cancer-associated transcript 8)	-1.273	0.001781	LincRNA
TC03001242.hg.1	THRB-IT1	THRB intronic transcript 1	-1.15	0.002907	Sense intronic
TC01005698.hg.1	AL365361.1	unnamed	-1.122	0.005397	LincRNA
TC06003749.hg.1	LINC02535	Long intergenic non-protein coding RNA 2535	-1.066	0.02255	LincRNA
TC16000386.hg.1	AC140658.1 / AC142086.4	unnamed	-1.061	0.01722	LincRNA
TC02002653.hg.1	AC019330.1	unnamed	-1.056	0.003843	LincRNA
TC05002796.hg.1	PP7080	unnamed	-1.046	0.01306	3prime overlapping ncRNA
TC01001358.hg.1	LINC01133	Long intergenic non-protein coding RNA 1133	-1	0.003522	LincRNA
TC08001627.hg.1	CCAT1 / CASC19	Colon cancer associated transcript 1	3.26	0.0001021	LincRNA
TC08001626.hg.1	CASC19	Cancer susceptibility 19	2.002	0.0009869	LincRNA
TC02002180.hg.1	LINC01594	Long intergenic non-protein coding RNA 1594	1.821	0.005598	Antisense
TC08002289.hg.1	AC124067.4	unnamed	1.665	0.0003942	LincRNA
TC08001132.hg.1	AC124067.4	unnamed	1.48	0.0004084	LincRNA
TC05000500.hg.1	LINC02163	Long intergenic non-protein coding RNA 2163	1.46	0.01805	LincRNA
TC02004488.hg.1	LINC01594	Long intergenic non-protein coding RNA 1594	1.459	0.007785	Antisense
TC06000714.hg.1	AL365226.2	unnamed	1.365	0.03408	LincRNA
TC18000021.hg.1	DLGAP1-AS2	DLGAP1 antisense RNA 2	1.3	0.001651	Antisense
TC05001718.hg.1	AC022101.1	unnamed	1.229	0.0131	Antisense
TC20001482.hg.1	LINC00261	Long intergenic non-protein coding RNA 261	1.211	0.01696	LincRNA
TC18000609.hg.1	DLGAP1-AS2	DLGAP1 antisense RNA 2	1.163	0.001565	Antisense
TC03000170.hg.1	AC123023.1	unnamed	1.145	0.01148	LincRNA
TC07001045.hg.1	AC021218.1	unnamed	1.127	0.008068	LincRNA
TC20000697.hg.1	LINC00261	Long intergenic non-protein coding RNA 261	1.093	0.02053	LincRNA
TC06002860.hg.1	AL365226.2	unnamed	1.07	0.03776	LincRNA
TC08000750.hg.1	PVT1	Pvt1 oncogene	1.034	0.001509	LincRNA
TC21000186.hg.1	BACE2-IT1	BACE2 intronic transcript 1,	1.033	0.005513	Antisense
TC05003206.hg.1	AC022101.1	unnamed	1.012	0.01434	Antisense
TC14001959.hg.1	AL355112.1	unnamed	1.011	0.006375	LincRNA
TC05001719.hg.1	AC022101.1	unnamed	1.005	0.006233	Antisense
CRC vs. Adenoma
HTA 2.0 ID	Annotation	lncRNA name	log2FC (Ad vs N)	FDR adjusted p-value	lncRNA subclass
TC14001248.hg.1	AL133370.1	unnamed	-1.758	0.01282	Antisense
TC20001482.hg.1	LINC00261	Long intergenic non-protein coding RNA 261	-1.702	0.003514	LincRNA
TC20000697.hg.1	LINC00261	Long intergenic non-protein coding RNA 261	-1.635	0.004711	LincRNA
TC12002721.hg.1	AC005833.1	unnamed	-1.384	0.0001333	LincRNA
TC04000848.hg.1	LINC01612	Long intergenic non-protein coding RNA 1612	-1.346	0.01241	LincRNA
TC04002317.hg.1	LINC01612	Long intergenic non-protein coding RNA 1612	-1.215	0.01131	LincRNA
TC02002180.hg.1	LINC01594	Long intergenic non-protein coding RNA 1594	-1.213	0.00456	Antisense
TC15002185.hg.1	AC025580.2	unnamed	-1.145	0.00057	Antisense
TC20000085.hg.1	LINC01752	Long intergenic non-protein coding RNA 1752	-1.117	0.004489	LincRNA
TC12001125.hg.1	AC005833.1	unnamed	-1.097	0.0004651	LincRNA
TC0X001288.hg.1	XACT	X active specific transcript	-1.076	0.01205	LincRNA
TC02004488.hg.1	LINC01594	Long intergenic non-protein coding RNA 1594	-1.044	0.005241	Antisense
TC0X002187.hg.1	XACT	X active specific transcript	-1.039	0.009483	LincRNA
TC04000849.hg.1	LINC02512	Long intergenic non-protein coding RNA 2512	-1.007	0.01488	LincRNA
TC19002012.hg.1	UCA1	Urothelial cancer associated 1 (non-protein coding)	1.167	0.03284	LincRNA
TC19000279.hg.1	UCA1	Urothelial cancer associated 1	1.08	0.03776	LincRNA
TC08000748.hg.1	PCAT1	Prostate cancer associated transcript 1	1.006	0.01495	Antisense
CRC vs. normal
HTA 2.0 ID	Annotation	lncRNA name	log2FC (Ad vs N)	FDR adjusted p-value	lncRNA subclass
TC03003192.hg.1	LINC02023	Long intergenic non-protein coding RNA 2023	-2.96	0.0001758	LincRNA
TC03001968.hg.1	LINC02023	Long intergenic non-protein coding RNA 2023	-2.886	0.0001815	LincRNA
TC04000172.hg.1	AC092834.1	unnamed	-1.711	0.002212	Antisense
TC04001939.hg.1	AC092834.1	unnamed	-1.664	0.00215	Antisense
TC15000092.hg.1	SNHG14	Small nucleolar RNA host gene 14	-1.581	0.01924	Antisense
TC01005699.hg.1	AL365361.1	unnamed	-1.558	0.005865	LincRNA
TC16000386.hg.1	AC140658.1/AC142086.4	unnamed	-1.553	0.01632	LincRNA
TC15000049.hg.1	SNHG14	Small nucleolar RNA host gene 14	-1.535	0.007124	Antisense
TC15000052.hg.1	SNHG14	Small nucleolar RNA host gene 14	-1.401	0.007592	Antisense
TC02002653.hg.1	AC019330.1	unnamed	-1.379	5.672e-05	LincRNA
TC03001242.hg.1	THRB-IT1	THRB intronic transcript 1	-1.326	0.0001843	Sense intronic
TC15000054.hg.1	SNHG14	Small nucleolar RNA host gene 14	-1.251	0.01758	Antisense
TC15000050.hg.1	SNHG14	Small nucleolar RNA host gene 14	-1.25	0.01838	Antisense
TC15000055.hg.1	SNHG14	Small nucleolar RNA host gene 14	-1.25	0.01838	Antisense
TC01005698.hg.1	AL365361.1	unnamed	-1.24	0.001381	LincRNA
TC15000080.hg.1	SNHG14	Small nucleolar RNA host gene 14	-1.233	0.02308	Antisense
TC06003749.hg.1	LINC02535	Long intergenic non-protein coding RNA 2535	-1.192	0.02903	LincRNA
TC15000069.hg.1	SNHG14	Small nucleolar RNA host gene 14	-1.185	0.023	Antisense
TC21000464.hg.1	B3GALT5-AS1	B3GALT5 antisense RNA 1	-1.171	0.02034	Antisense
TC12002119.hg.1	LINC02441 (CRAT8)	Long intergenic non-protein coding RNA 2441 (cervical cancer-associated transcript 8)	-1.166	0.01016	LincRNA
TC05001765.hg.1	MIR3936HG	MIR3936 host gene	-1.135	0.001948	Antisense
TC06001918.hg.1	LINC02535	Long intergenic non-protein coding RNA 2535	-1.118	0.02981	LincRNA
TC12003163.hg.1	LINC02441 (CRAT8)	Long intergenic non-protein coding RNA 2441 (cervical cancer-associated transcript 8)	-1.099	0.009634	LincRNA
TC15000061.hg.1	AC124312.3	unnamed	-1.099	0.01508	LincRNA
TC14002210.hg.1	AL928768.1	unnamed	-1.099	0.0003432	LincRNA
TC14001118.hg.1	AL359397.2	unnamed	-1.092	0.00802	LincRNA
TC20000085.hg.1	LINC01752	Long intergenic non-protein coding RNA 1752	-1.091	0.02164	LincRNA
TC14000907.hg.1	AL355922.2	uncharacterized LOC101929718	-1.081	0.02834	Antisense
TC15000063.hg.1	AC124312.3	unnamed	-1.071	0.01502	LincRNA
TC11001448.hg.1	AC087379.1	unnamed	-1.06	0.0002949	LincRNA
TC07000097.hg.1	AC011891.1	unnamed	-1.058	0.002124	Sense overlapping
TC16001175.hg.1	AC044802.2	unnamed	-1.047	0.0002099	Antisense
TC16001928.hg.1	AC044802.2	unnamed	-1.044	0.0002439	Antisense
TC01001358.hg.1	LINC01133	Long intergenic non-protein coding RNA 1133	-1.033	0.006015	LincRNA
TC14000678.hg.1	MEG8	Maternally expressed 8	-1.028	0.03414	LincRNA
TC09000108.hg.1	CDKN2B-AS1	CDKN2B antisense RNA 1	-1.022	0.000329	Antisense
TC12001704.hg.1	AC025423.4	unnamed	-1.02	0.0001588	Antisense
TC14001915.hg.1	AL355922.2	Uncharacterized LOC101929718	-1.018	0.02575	Antisense
TC06002034.hg.1	LINC01268	Long intergenic non-protein coding RNA 1268	-1.005	0.001622	LincRNA
TC08001627.hg.1	CCAT1 / CASC19	Colon cancer associated transcript 1	2.837	0.002291	LincRNA
TC19002012.hg.1	UCA1	Urothelial cancer associated 1	2.048	0.01961	LincRNA
TC19000279.hg.1	UCA1	Urothelial cancer associated 1	1.976	0.02087	LincRNA
TC03000170.hg.1	AC123023.1	unnamed	1.803	0.01953	LincRNA
TC08001626.hg.1	CASC19	Cancer Susceptibility 19	1.607	0.01167	LincRNA
TC06003570.hg.1	AL645939.4	unnamed	1.413	0.003956	LincRNA
TC06001488.hg.1	AL645939.4	unnamed	1.406	0.003579	LincRNA
TC08000748.hg.1	PCAT1	Prostate Cancer Associated Transcript 1	1.251	0.02628	Antisense
TC17002115.hg.1	AC126365.1	unnamed	1.248	0.004486	LincRNA
TC02004506.hg.1	LINC00152	Long intergenic non-protein coding RNA 150 (CYTOR)	1.171	0.005187	LincRNA
TC07001869.hg.1	AC016831.1	unnamed	1.12	0.03965	LincRNA
TC07001045.hg.1	AC021218.1	unnamed	1.086	0.009932	LincRNA
TC01005047.hg.1	LINC02474	Long intergenic non-protein coding RNA 2474	1.079	0.05	LincRNA
TC08000747.hg.1	PCAT1	Prostate Cancer Associated Transcript 1	1.021	0.03513	Antisense
TC05000500.hg.1	LINC02163	Long intergenic non-protein coding RNA 2163	1.014	0.02405	LincRNA
