# Supplementary material for: Genome-wide expression profiling in colorectal cancer focusing on lncRNAs in the adenoma-carcinoma transition
Source: BMC Cancer. 2019 Nov 6;19:1059. doi: 10.1186/s12885-019-6180-5 (PMC6836529; doi:10.1186/s12885-019-6180-5)
Supplement: Supplementary file 3 — Additional file 3: Table S2. In silico validation on independent datasets. [file 12885_2019_6180_MOESM3_ESM.xlsx]

## Sheet: In silico validation
Adenoma vs. Normal
								GSE73360		GSE37364		TCGA COAD
HTA 2.0 ID	Annotation	lncRNA name	log2FC (Ad vs N)	FDR adjusted p-value	lncRNA subclass	Ensembl Gene ID	Ensembl Transcript ID	ID	Log2Fc	ID	Log2Fc	ID	Log2Fc
TC0X001155.hg.1	XIST	X inactive specific transcript (non-protein coding)	-2.72943	0.0332062	LincRNA	ENSG00000229807	ENST00000434839, ENST00000429829, ENST00000635841
TC0X002125.hg.1	XIST	X inactive specific transcript (non-protein coding)	-2.60607	0.0341307	LincRNA	ENSG00000229807	ENST00000429829
TC03003192.hg.1	LINC02023	Long intergenic non-protein coding RNA 2023	-2.38707	0.00307701	LincRNA	ENSG00000239205	ENST00000472120
TC03001968.hg.1	LINC02023	Long intergenic non-protein coding RNA 2023	-2.28367	0.00262042	LincRNA	ENSG00000239205	ENST00000472120
TC14000678.hg.1	MEG8	Maternally expressed 8	-1.9821	0.0042908	LincRNA	ENSG00000225746	ENST00000427085, ENST00000364969
TC04000172.hg.1	AC092834.1	unnamed	-1.60951	0.000950045	Antisense	ENSG00000249453	ENST00000506514
TC04001939.hg.1	AC092834.1	unnamed	-1.54551	0.000904669	Antisense	ENSG00000249453	ENST00000506514
TC01005699.hg.1	AL365361.1	unnamed	-1.31775	0.0125604	LincRNA	ENSG00000259834	ENST00000566942
TC12002119.hg.1	LINC02441 (CRAT8)	Long intergenic non-protein coding RNA 2441 (cervical cancer-associated transcript 8)	-1.31492	0.0019483	LincRNA	ENSG00000256643	ENST00000543651
TC21000464.hg.1	B3GALT5-AS1	B3GALT5 antisense RNA 1	-1.30368	0.0103909	Antisense	ENSG00000184809	ENST00000329618
TC12003163.hg.1	LINC02441 (CRAT8)	Long intergenic non-protein coding RNA 2441 (cervical cancer-associated transcript 8)	-1.27261	0.00178098	LincRNA	ENSG00000256643	ENST00000543651
TC03001242.hg.1	THRB-IT1	THRB intronic transcript 1	-1.14981	0.00290685	Sense intronic	ENSG00000224822	ENST00000425296
TC01005698.hg.1	AL365361.1	unnamed	-1.1221	0.00539682	LincRNA	ENSG00000259834	ENST00000566942
TC06003749.hg.1	LINC02535	Long intergenic non-protein coding RNA 2535	-1.06584	0.0225458	LincRNA	ENSG00000234155	ENST00000455071
TC16000386.hg.1	AC140658.1 / AC142086.4	unnamed	-1.0614	0.0172171	LincRNA	ENSG00000223931	ENST00000426099, ENST00000425181, ENST00000568904, ENST00000563019, ENST00000565524, ENST00000614110
TC02002653.hg.1	AC019330.1	unnamed	-1.05644	0.00384272	LincRNA	ENSG00000225421	ENST00000440609
TC05002796.hg.1	PP7080	unnamed	-1.04553	0.0130567	3prime overlapping ncRNA	ENSG00000188242	ENST00000342584, ENST00000510604, ENST00000502511, ENST00000644203
TC01001358.hg.1	LINC01133	Long intergenic non-protein coding RNA 1133	-1.00026	0.00352226	LincRNA	ENSG00000224259	ENST00000443364, ENST00000423943
TC08001627.hg.1	CCAT1 / CASC19	Colon cancer associated transcript 1	3.26045	0.000102094	LincRNA	ENSG00000254166	ENST00000641523, ENST00000500112
TC08001626.hg.1	CASC19	Cancer susceptibility 19	2.00228	0.000986912	LincRNA	ENSG00000254166	ENST00000641701
TC02002180.hg.1	LINC01594	Long intergenic non-protein coding RNA 1594	1.82144	0.00559817	Antisense	ENSG00000225328	ENST00000445083
TC08002289.hg.1	AC124067.4	unnamed	1.66482	0.000394198	LincRNA	ENSG00000254290	ENST00000519691
TC08001132.hg.1	AC124067.4	unnamed	1.48006	0.000408377	LincRNA	ENSG00000254290	ENST00000519691, ENST00000522471, ENST00000641588, ENST00000641706, ENST00000641013, ENST00000641174, ENST00000641615, ENST00000642010, ENST00000641487, ENST00000641604, ENST00000641056, ENST00000642126, ENST00000641365, ENST00000641746, ENST00000641298, ENST00000641001, ENST00000641828, ENST00000642134, ENST00000641674, ENST00000641029, ENST00000641696, ENST00000641934, ENST00000641681, ENST0000…
TC05000500.hg.1	LINC02163	Long intergenic non-protein coding RNA 2163	1.46007	0.0180537	LincRNA	ENSG00000251026	ENST00000514769
TC02004488.hg.1	LINC01594	Long intergenic non-protein coding RNA 1594	1.4593	0.00778469	Antisense	ENSG00000225328	ENST00000445083
TC06000714.hg.1	AL365226.2	unnamed	1.365	0.0340825	LincRNA	ENSG00000237643	ENST00000418403
TC18000021.hg.1	DLGAP1-AS2	DLGAP1 antisense RNA 2	1.30043	0.00165052	Antisense	ENSG00000262001	ENST00000572856
TC05001718.hg.1	AC022101.1	unnamed	1.22906	0.0131049	Antisense	ENSG00000250328	ENST00000510972, ENST00000503529
TC20001482.hg.1	LINC00261	Long intergenic non-protein coding RNA 261	1.21079	0.0169647	LincRNA	ENSG00000283932	ENST00000638550, ENST00000564492
TC18000609.hg.1	DLGAP1-AS2	DLGAP1 antisense RNA 2	1.16338	0.00156545	Antisense	ENSG00000262001	ENST00000572856
TC03000170.hg.1	AC123023.1	unnamed	1.14534	0.0114799	LincRNA	ENSG00000236452	ENST00000455974
TC07001045.hg.1	AC021218.1	unnamed	1.12675	0.00806829	LincRNA	ENSG00000204876	ENST00000377722
TC20000697.hg.1	LINC00261	Long intergenic non-protein coding RNA 261	1.09338	0.0205266	LincRNA	ENSG00000283932	ENST00000638550, ENST00000564492
TC06002860.hg.1	AL365226.2	unnamed	1.07017	0.0377636	LincRNA	ENSG00000237643	ENST00000418403
TC08000750.hg.1	PVT1	Pvt1 oncogene	1.03432	0.00150873	LincRNA	ENSG00000249859	ENST00000513868
TC21000186.hg.1	BACE2-IT1	BACE2 intronic transcript 1	1.03334	0.00551309	Antisense	ENSG00000224388	ENST00000433378
TC05003206.hg.1	AC022101.1	unnamed	1.01242	0.0143414	Antisense	ENSG00000250328	ENST00000510972, ENST00000503529
TC14001959.hg.1	AL355112.1	unnamed	1.01124	0.00637522	LincRNA	ENSG00000257472	ENST00000550309
TC05001719.hg.1	AC022101.1	unnamed	1.00512	0.00623343	Antisense	ENSG00000250328	ENST00000505546
CRC vs adenoma								GSE73360		GSE37364		TCGA COAD
HTA 2.0 ID	Annotation	lncRNA name	log2FC (CRC vs Ad)	FDR adjusted p-value	lncRNA subclass	Ensembl Gene ID	Ensembl Transcript ID	ID	Log2Fc	ID	Log2Fc	ID	Log2Fc
TC14001248.hg.1	AL133370.1	unnamed	-1.75799	0.0128185	Antisense	ENSG00000258837	ENST00000554679
TC20001482.hg.1	LINC00261	Long intergenic non-protein coding RNA 261	-1.70175	0.00351375	LincRNA	ENSG00000283932	ENST00000638550, ENST00000564492
TC20000697.hg.1	LINC00261	Long intergenic non-protein coding RNA 261	-1.63546	0.00471052	LincRNA	ENSG00000283932	ENST00000638550, ENST00000564492
TC12002721.hg.1	AC005833.1	unnamed	-1.38444	0.00013329	LincRNA	ENSG00000255474	ENST00000527518
TC04000848.hg.1	LINC01612	Long intergenic non-protein coding RNA 1612	-1.34621	0.0124073	LincRNA	ENSG00000250266	ENST00000504509
TC04002317.hg.1	LINC01612	Long intergenic non-protein coding RNA 1612	-1.2151	0.0113098	LincRNA	ENSG00000250266	ENST00000504509
TC02002180.hg.1	LINC01594	Long intergenic non-protein coding RNA 1594	-1.21283	0.00456021	Antisense	ENSG00000225328	ENST00000445083
TC15002185.hg.1	AC025580.2	unnamed	-1.14523	0.000570027	Antisense	ENSG00000259354	ENST00000558536, ENST00000560647, ENST00000560077
TC20000085.hg.1	LINC01752	Long intergenic non-protein coding RNA 1752	-1.11694	0.00448932	LincRNA	ENSG00000224961	ENST00000417299
TC12001125.hg.1	AC005833.1	unnamed	-1.09669	0.000465096	LincRNA	ENSG00000255474	ENST00000527518
TC0X001288.hg.1	XACT	X active specific transcript	-1.07638	0.0120528	LincRNA	ENSG00000241743	ENST00000468762
TC02004488.hg.1	LINC01594	Long intergenic non-protein coding RNA 1594	-1.04444	0.00524084	Antisense	ENSG00000225328	ENST00000445083
TC0X002187.hg.1	XACT	X active specific transcript	-1.03893	0.00948343	LincRNA	ENSG00000241743	ENST00000468762
TC04000849.hg.1	LINC02512	Long intergenic non-protein coding RNA 2512	-1.00722	0.0148803	LincRNA	ENSG00000251061	ENST00000509548
TC19002012.hg.1	UCA1	Urothelial cancer associated 1	1.16659	0.0328403	LincRNA	ENSG00000214049	ENST00000645805, ENST00000644567, ENST00000644174, ENST00000645764, ENST00000643567, ENST00000645877, ENST00000646494, ENST00000645389, ENST00000644962, ENST00000642256, ENST00000644845, ENST00000644590, ENST00000643818, ENST00000644103, ENST00000646397, ENST00000646128, ENST00000642894, ENST00000645708, ENST00000644730, ENST00000643846, ENST00000643552, ENST00000647185, ENST00000645251, ENST0000…
TC19000279.hg.1	UCA1	Urothelial cancer associated 1	1.08019	0.0377579	LincRNA	ENSG00000214049	ENST00000645805, ENST00000644567, ENST00000644174, ENST00000645764, ENST00000643567, ENST00000645877, ENST00000646494, ENST00000645389, ENST00000644962, ENST00000642256, ENST00000644845, ENST00000644590, ENST00000643818, ENST00000644103, ENST00000646397, ENST00000646128, ENST00000642894, ENST00000645708, ENST00000644730, ENST00000643846, ENST00000643552, ENST00000647185, ENST00000645251, ENST0000…
TC08000748.hg.1	PCAT1	Prostate cancer associated transcript 1	1.00581	0.0149483	Antisense	ENSG00000212993	ENST00000645438, ENST00000465342
CRC vs normal								GSE73360		GSE37364		TCGA COAD
HTA 2.0 ID	Annotation	lncRNA name	log2FC (CRC vs N)	FDR adjusted p-value	lncRNA subclass	Ensembl Gene ID	Ensembl Transcript ID	ID	Log2Fc	ID	Log2Fc	ID	Log2Fc
TC03003192.hg.1	LINC02023	Long intergenic non-protein coding RNA 2023	-2.9602	0.000175829	LincRNA	ENSG00000239205	ENST00000472120	TC03003192.hg.1	-1.55589			LINC02023	-2.8339
TC03001968.hg.1	LINC02023	Long intergenic non-protein coding RNA 2023	-2.88576	0.000181501	LincRNA	ENSG00000239205	ENST00000472120	TC03001968.hg.1	-1.61575	1564323_at	-2.49559	LINC02023	-2.8339
TC04000172.hg.1	AC092834.1	unnamed	-1.71069	0.00221204	Antisense	ENSG00000249453	ENST00000506514	TC04000172.hg.1	-1.31668
TC04001939.hg.1	AC092834.1	unnamed	-1.66449	0.00214965	Antisense	ENSG00000249453	ENST00000506514	TC04001939.hg.1	-1.31166
TC15000092.hg.1	SNHG14	Small nucleolar RNA host gene 14	-1.58131	0.0192391	Antisense	ENSG00000224078	ENST00000456576, ENST00000364809	TC15000092.hg.1	-0.885016			SNHG14	-1.774
TC01005699.hg.1	AL365361.1	unnamed	-1.55798	0.00586475	LincRNA	ENSG00000259834	ENST00000566942	TC01005699.hg.1	-0.743978			AL365361.1	-2.54844
TC16000386.hg.1	AC140658.1/AC142086.4	unnamed	-1.55274	0.0163209	LincRNA	ENSG00000223931	ENST00000426099, ENST00000425181, ENST00000568904, ENST00000563019, ENST00000565524, ENST00000614110	TC16000386.hg.1	0.107738
TC15000049.hg.1	SNHG14	Small nucleolar RNA host gene 14	-1.53481	0.00712392	Antisense	ENSG00000224078	ENST00000552781, ENST00000384274, ENST00000384711	TC15000049.hg.1	-0.550505			SNHG14	-1.774
TC15000052.hg.1	SNHG14	Small nucleolar RNA host gene 14	-1.40079	0.00759185	Antisense	ENSG00000224078	ENST00000552781, ENST00000384274, ENST00000384711	TC15000052.hg.1	-0.589782			SNHG14	-1.774
TC02002653.hg.1	AC019330.1	unnamed	-1.37874	5.67191e-05	LincRNA	ENSG00000225421	ENST00000440609	TC02002653.hg.1	-0.796866
TC03001242.hg.1	THRB-IT1	THRB intronic transcript 1	-1.32595	0.000184337	Sense intronic	ENSG00000224822	ENST00000425296	TC03001242.hg.1	-0.986892	233130_at	-1.3691
TC15000054.hg.1	SNHG14	Small nucleolar RNA host gene 14	-1.25064	0.0175772	Antisense	ENSG00000224078	ENST00000547292, ENST00000384000, ENST00000384365, ENST00000384287	TC15000054.hg.1	-0.399506			SNHG14	-1.774
TC15000050.hg.1	SNHG14	Small nucleolar RNA host gene 14	-1.25036	0.018377	Antisense	ENSG00000224078	ENST00000547292	TC15000050.hg.1	-0.528601			SNHG14	-1.774
TC15000055.hg.1	SNHG14	Small nucleolar RNA host gene 14	-1.25036	0.0183798	Antisense	ENSG00000224078	ENST00000547292, ENST00000384000, ENST00000384404, ENST00000384365, ENST00000384462, ENST00000384287	TC15000055.hg.1	-0.528601			SNHG14	-1.774
TC01005698.hg.1	AL365361.1	unnamed	-1.23961	0.00138111	LincRNA	ENSG00000259834	ENST00000566942	TC01005698.hg.1	-0.832434			AL365361.1	-2.54844
TC15000080.hg.1	SNHG14	Small nucleolar RNA host gene 14	-1.23274	0.0230762	Antisense	ENSG00000224078	ENST00000456576, ENST00000450809, ENST00000364809, ENST00000363810, ENST00000364117, ENST00000363942, ENST00000362441, ENST00000364273, ENST00000363528	TC15000080.hg.1	-1.10059			SNHG14	-1.774
TC06003749.hg.1	LINC02535	Long intergenic non-protein coding RNA 2535	-1.19189	0.0290345	LincRNA	ENSG00000234155	ENST00000455071	TC06003749.hg.1	-0.356479	234219_at	-2.30877
TC15000069.hg.1	SNHG14	Small nucleolar RNA host gene 14	-1.1855	0.0229996	Antisense	ENSG00000224078	ENST00000640631, ENST00000516006	TC15000069.hg.1	0.129203			SNHG14	-1.774
TC21000464.hg.1	B3GALT5-AS1	B3GALT5 antisense RNA 1	-1.171	0.0203423	Antisense	ENSG00000184809	ENST00000329618	TC21000464.hg.1	-0.77428
TC12002119.hg.1	LINC02441	Long intergenic non-protein coding RNA 2441 (cervical cancer-associated transcript 8)	-1.16615	0.0101612	LincRNA	ENSG00000256643	ENST00000543651	TC12002119.hg.1	-1.34106			LINC02441	-2.54102
TC05001765.hg.1	MIR3936HG	MIR3936 host gene	-1.1355	0.0019483	Antisense	ENSG00000233006	ENST00000457998, ENST00000584304	TC05001765.hg.1	-0.429309
TC06001918.hg.1	LINC02535	Long intergenic non-protein coding RNA 2535	-1.11797	0.0298059	LincRNA	ENSG00000234155	ENST00000455071	TC06001918.hg.1	-0.502032
TC12003163.hg.1	LINC02441	Long intergenic non-protein coding RNA 2441 (cervical cancer-associated transcript 8)	-1.09946	0.00963374	LincRNA	ENSG00000256643	ENST00000543651	TC12003163.hg.1	-1.31191			LINC02441	-2.54102
TC15000061.hg.1	AC124312.3	unnamed	-1.09915	0.0150816	LincRNA	ENSG00000261069	ENST00000567527, ENST00000640631, ENST00000383894, ENST00000384729, ENST00000383929, ENST00000384445, ENST00000384533	TC15000061.hg.1	0.047582			AC124312.3	-1.595
TC14002210.hg.1	AL928768.1	unnamed	-1.0988	0.00034315	LincRNA	ENSG00000282474	ENST00000633874, ENST00000497872, ENST00000641837	TC14002210.hg.1	-0.704925	215118_s_at	-5.14112	AL928768.1	-4.32
TC14001118.hg.1	AL359397.2	unnamed	-1.09218	0.00802008	LincRNA	ENSG00000259071	ENST00000555403	TC14001118.hg.1	-0.397891
TC20000085.hg.1	LINC01752	Long intergenic non-protein coding RNA 1752	-1.09096	0.0216412	LincRNA	ENSG00000224961	ENST00000417299	TC20000085.hg.1	-0.505596			LINC01752	-2.78241
TC14000907.hg.1	AL355922.2	uncharacterized LOC101929718	-1.08081	0.0283425	Antisense	ENSG00000258471	ENST00000557335	TC14000907.hg.1	-0.0673149
TC15000063.hg.1	AC124312.3	unnamed	-1.07148	0.0150221	LincRNA	ENSG00000261069	ENST00000567527, ENST00000640631, ENST00000549804, ENST00000383894, ENST00000384529, ENST00000384507, ENST00000384729, ENST00000383929, ENST00000384445, ENST00000384430, ENST00000383961, ENST00000384533	TC15000063.hg.1	0.020202	241834_at; 213447_at; 221974_at	-0,019; 0,004; 0,122	AC124312.3	-1.595
TC11001448.hg.1	AC087379.1	unnamed	-1.06006	0.000294939	LincRNA	ENSG00000254645	ENST00000524613	TC11001448.hg.1	-1.71724			AC087379.1	-4.47184
TC07000097.hg.1	AC011891.1	unnamed	-1.05828	0.00212413	Sense overlapping	ENSG00000229233	ENST00000437088, ENST00000297029	TC07000097.hg.1	-0.704657
TC16001175.hg.1	AC044802.2	unnamed	-1.04698	0.000209861	Antisense	ENSG00000258122	ENST00000551187	TC16001175.hg.1	-0.902997
TC16001928.hg.1	AC044802.2	unnamed	-1.04386	0.000243892	Antisense	ENSG00000258122	ENST00000551187	TC16001928.hg.1	-0.892156
TC01001358.hg.1	LINC01133	Long intergenic non-protein coding RNA 1133	-1.03316	0.00601506	LincRNA	ENSG00000224259	ENST00000443364, ENST00000423943	TC01001358.hg.1	-0.802683			LINC01133	-1.48027
TC14000678.hg.1	MEG8	Maternally expressed 8	-1.0285	0.0341449	LincRNA	ENSG00000225746	ENST00000427085, ENST00000364969	TC14000678.hg.1	-0.296781
TC09000108.hg.1	CDKN2B-AS1	CDKN2B antisense RNA 1	-1.02195	0.000328971	Antisense	ENSG00000240498	ENST00000643286, ENST00000617921	TC09000108.hg.1	-0.943229	1559884_at	-1.64836	CDKN2B-AS1	-6.99424
TC12001704.hg.1	AC025423.4	unnamed	-1.02013	0.000158813	Antisense	ENSG00000257181	ENST00000553141	TC12001704.hg.1	-0.648185
TC14001915.hg.1	AL355922.2	Uncharacterized LOC101929718	-1.01766	0.0257505	Antisense	ENSG00000258471	ENST00000557335	TC14001915.hg.1	-0.172186
TC06002034.hg.1	LINC01268	Long intergenic non-protein coding RNA 1268	-1.00483	0.00162217	LincRNA	ENSG00000227502	ENST00000434296	TC06002034.hg.1	-0.781554			LINC01268	-1.20163
TC08001627.hg.1	CCAT1	Colon cancer associated transcript 1	2.83734	0.00229145	LincRNA	ENSG00000254166	ENST00000641523, ENST00000500112	TC08001627.hg.1	1.62944			CCAT1	4.47379
TC19002012.hg.1	UCA1	Urothelial cancer associated 1	2.04846	0.0196135	LincRNA	ENSG00000214049	ENST00000645805, ENST00000644567, ENST00000644174, ENST00000645764, ENST00000643567, ENST00000645877, ENST00000646494, ENST00000645389, ENST00000644962, ENST00000642256, ENST00000644845, ENST00000644590, ENST00000643818, ENST00000644103, ENST00000646397, ENST00000646128, ENST00000642894, ENST00000645708, ENST00000644730, ENST00000643846, ENST00000643552, ENST00000647185, ENST00000645251, ENST0000…	TC19002012.hg.1	0.915754			UCA1	3.18442
TC19000279.hg.1	UCA1	Urothelial cancer associated 1	1.97568	0.0208726	LincRNA	ENSG00000214049	ENST00000645805, ENST00000644567, ENST00000644174, ENST00000645764, ENST00000643567, ENST00000645877, ENST00000646494, ENST00000645389, ENST00000644962, ENST00000642256, ENST00000644845, ENST00000644590, ENST00000643818, ENST00000644103, ENST00000646397, ENST00000646128, ENST00000642894, ENST00000645708, ENST00000644730, ENST00000643846, ENST00000643552, ENST00000647185, ENST00000645251, ENST0000…	TC19000279.hg.1	1.27665	227919_at	2.48417	UCA1	3.18442
TC03000170.hg.1	AC123023.1	unnamed	1.80251	0.0195255	LincRNA	ENSG00000236452	ENST00000455974	TC03000170.hg.1	0.873763
TC08001626.hg.1	CASC19	Cancer Susceptibility 19	1.60714	0.0116671	LincRNA	ENSG00000254166	ENST00000641701	TC08001626.hg.1	0.704319			CASC19	2.64386
TC06003570.hg.1	AL645939.4	unnamed	1.41265	0.00395616	LincRNA	ENSG00000228912	ENST00000414714	TC06003570.hg.1	1.92693
TC06001488.hg.1	AL645939.4	unnamed	1.40595	0.00357897	LincRNA	ENSG00000228912	ENST00000414714, ENST00000439894, ENST00000441380, ENST00000417445, ENST00000606834, ENST00000443869, ENST00000434590, ENST00000456851	TC06001488.hg.1	1.8994
TC08000748.hg.1	PCAT1	Prostate Cancer Associated Transcript 1	1.25142	0.026278	Antisense	ENSG00000212993	ENST00000645438, ENST00000465342	TC08000748.hg.1	0.328809
TC17002115.hg.1	AC126365.1	unnamed	1.24806	0.00448648	LincRNA	ENSG00000264215	ENST00000578585	TC17002115.hg.1	1.10735
TC02004506.hg.1	LINC00152	Long intergenic non-protein coding RNA 150 (CYTOR)	1.1708	0.00518696	LincRNA	ENSG00000224959	ENST00000432268, ENST00000646865	TC02004506.hg.1	0.359303	1562056_at	0.304258	CYTOR	1.78588
TC07001869.hg.1	AC016831.1	unnamed	1.11978	0.0396523	LincRNA	ENSG00000226380	ENST00000432045, ENST00000362111, ENST00000385015	TC07001869.hg.1	-0.757899	244322_at	0.0722431
TC07001045.hg.1	AC021218.1	unnamed	1.08586	0.00993151	LincRNA	ENSG00000204876	ENST00000377722	TC07001045.hg.1	1.03675
TC01005047.hg.1	LINC02474	Long intergenic non-protein coding RNA 2474	1.07908	0.0499979	LincRNA	ENSG00000228437	ENST00000421147, ENST00000441160	TC01005047.hg.1	1.00449
TC08000747.hg.1	PCAT1	Prostate Cancer Associated Transcript 1	1.02081	0.0351261	Antisense	ENSG00000253438	ENST00000521586	TC08000747.hg.1	-0.0101439
TC05000500.hg.1	LINC02163	Long intergenic non-protein coding RNA 2163	1.014	0.0240489	LincRNA	ENSG00000251026	ENST00000514769	TC05000500.hg.1	0.523579			LINC02163	3.62593
