# Supplementary material for: Genome-wide expression profiling in colorectal cancer focusing on lncRNAs in the adenoma-carcinoma transition
Source: BMC Cancer. 2019 Nov 6;19:1059. doi: 10.1186/s12885-019-6180-5 (PMC6836529; doi:10.1186/s12885-019-6180-5)
Supplement: Supplementary file 4 — Additional file 4 : Table S3. lncRNA-mRNA co-expression network data, GO analysis. [file 12885_2019_6180_MOESM4_ESM.xlsx]

## Sheet: TC08001627.hg.1-CCAT1
TC08001627.hg.1-CCAT1
ID	Gene Symbol	Description	mRNA Accession	mRNA Source	mRNA Description	GO Biological Process ID	GO Biological Process Term	GO Cellular Component ID	GO Cellular Component Term	GO Molecular Function ID	GO Molecular Function Term	Pathway Source	Pathway Name
Negative correlation
TC17001330.hg.1	TMIGD1	transmembrane and immunoglobulin domain containing 1	NM_206832; ENST00000328886; ENST00000538566; AK172838; BC137201; BC137202; uc002hfa.1; uc010csh.1	RefSeq; ENSEMBL; GenBank; UCSC Genes	Homo sapiens transmembrane and immunoglobulin domain containing 1 (TMIGD1), mRNA.; transmembrane and immunoglobulin domain containing 1 [gene_biotype:protein_coding transcript_biotype:protein_coding]; Homo sapiens cDNA FLJ23999 fis, clone KAIA0799.; Homo sapiens transmembrane and immunoglobulin domain containing 1, mRNA (cDNA clone MGC:168821 IMAGE:9021198), complete cds.; Homo sapiens transmembr…			GO:0016021; GO:0016020	integral component of membrane; membrane	GO:0005515	protein binding
TC11000511.hg.1	MS4A12	membrane-spanning 4-domains, subfamily A, member 12	NM_001164470; NM_017716; ENST00000016913; ENST00000525951; ENST00000537076; AK309275; BC029793; uc001npr.3; uc009ynb.3; uc021qkb.1	RefSeq; ENSEMBL; GenBank HTC; GenBank; UCSC Genes	Homo sapiens membrane-spanning 4-domains, subfamily A, member 12 (MS4A12), transcript variant 2, mRNA.; Homo sapiens membrane-spanning 4-domains, subfamily A, member 12 (MS4A12), transcript variant 1, mRNA.; membrane-spanning 4-domains, subfamily A, member 12 [gene_biotype:protein_coding transcript_biotype:protein_coding]; membrane-spanning 4-domains, subfamily A, member 12 [gene_biotype:protein_…	GO:0070588	calcium ion transmembrane transport	GO:0016021; GO:0016020	integral component of membrane; membrane	GO:0005515; GO:0015279	protein binding; store-operated calcium channel activity
TC08001381.hg.1	CA1	carbonic anhydrase I	NM_001128829; NM_001128830; NM_001128831; NM_001164830; NM_001738; ENST00000431316; ENST00000518341; ENST00000522389; ENST00000523022; ENST00000523953; ENST00000542576; BC027890; OTTHUMT00000381067; OTTHUMT00000381068; OTTHUMT00000381069; OTTHUMT00000381070; OTTHUMT00000381071; OTTHUMT00000381072; OTTHUMT00000381073; OTTHUMT00000381074; OTTHUMT00000381075; OTTHUMT00000381076; OTTHUMT00000381077; …	RefSeq; ENSEMBL; GenBank; Havana transcript; UCSC Genes	Homo sapiens carbonic anhydrase I (CA1), transcript variant 1, mRNA.; Homo sapiens carbonic anhydrase I (CA1), transcript variant 3, mRNA.; Homo sapiens carbonic anhydrase I (CA1), transcript variant 4, mRNA.; Homo sapiens carbonic anhydrase I (CA1), transcript variant 5, mRNA.; Homo sapiens carbonic anhydrase I (CA1), transcript variant 2, mRNA.; carbonic anhydrase I [gene_biotype:protein_coding…	GO:0006730; GO:0015701; GO:0044281	one-carbon metabolic process; bicarbonate transport; small molecule metabolic process	GO:0005829; GO:0070062; GO:0005737	cytosol; extracellular exosome; cytoplasm
TC04000396.hg.1	SLC4A4	solute carrier family 4 (sodium bicarbonate cotransporter), member 4	NM_001098484; NM_001134742; NM_003759; ENST00000264485; ENST00000340595; ENST00000351898; ENST00000425175; ENST00000512686; ENST00000514331; AF004813; AF069510; AF157492; BC030977; CR749482; OTTHUMT00000252158; OTTHUMT00000362090; OTTHUMT00000362091; OTTHUMT00000362107; OTTHUMT00000362108; uc003hfy.3; uc003hfz.3; uc003hga.2; uc003hgb.3; uc003hgc.4; uc010iib.3; uc010iic.3; uc010iid.3	RefSeq; ENSEMBL; GenBank; GenBank HTC; Havana transcript; UCSC Genes	Homo sapiens solute carrier family 4 (sodium bicarbonate cotransporter), member 4 (SLC4A4), transcript variant 1, mRNA.; Homo sapiens solute carrier family 4 (sodium bicarbonate cotransporter), member 4 (SLC4A4), transcript variant 3, mRNA.; Homo sapiens solute carrier family 4 (sodium bicarbonate cotransporter), member 4 (SLC4A4), transcript variant 2, mRNA.; solute carrier family 4 (sodium bica…			GO:0005886; GO:0005887; GO:0016323; GO:0070062; GO:0016020; GO:0016021	plasma membrane; integral component of plasma membrane; basolateral plasma membrane; extracellular exosome; membrane; integral component of membrane	GO:0005452; GO:0005515; GO:0008510; GO:0005215; GO:0008509; GO:0015293	inorganic anion exchanger activity; protein binding; sodium:bicarbonate symporter activity; transporter activity; anion transmembrane transporter activity; symporter activity
TC01002569.hg.1	GUCA2A	guanylate cyclase activator 2A (guanylin)	NM_033553; ENST00000357001; OTTHUMT00000018306; uc001chd.1	RefSeq; ENSEMBL; Havana transcript; UCSC Genes	Homo sapiens guanylate cyclase activator 2A (guanylin) (GUCA2A), mRNA.; guanylate cyclase activator 2A (guanylin) [gene_biotype:protein_coding transcript_biotype:protein_coding]; guanylate cyclase activator 2A (guanylin)[gene_biotype:protein_coding transcript_biotype:protein_coding]	GO:0031284	positive regulation of guanylate cyclase activity	GO:0005576; GO:0070062	extracellular region; extracellular exosome	GO:0005179; GO:0030250	hormone activity; guanylate cyclase activator activity	GenMAPP	Smooth_muscle_contraction
TC05000825.hg.1	SLC26A2	solute carrier family 26 (anion exchanger), member 2	NM_000112; ENST00000286298; BC059390; OTTHUMT00000252333; OTTHUMT00000335323; OTTHUMT00000373768; uc003lrh.3	RefSeq; ENSEMBL; GenBank; Havana transcript; UCSC Genes	Homo sapiens solute carrier family 26 (anion exchanger), member 2 (SLC26A2), mRNA.; solute carrier family 26 (anion exchanger), member 2 [gene_biotype:protein_coding transcript_biotype:protein_coding]; Homo sapiens solute carrier family 26 (sulfate transporter), member 2, mRNA (cDNA clone MGC:71706 IMAGE:30341764), complete cds.; solute carrier family 26 (sulfate transporter), member 2[gene_bioty…	GO:0001503; GO:0005975; GO:0006805; GO:0006811; GO:0008272; GO:0015701; GO:0019532; GO:0030203; GO:0042391; GO:0044281; GO:0050427; GO:0050428; GO:0051453; GO:0055085; GO:1902358; GO:1902476; GO:0006810	ossification; carbohydrate metabolic process; xenobiotic metabolic process; ion transport; sulfate transport; bicarbonate transport; oxalate transport; glycosaminoglycan metabolic process; regulation of membrane potential; small molecule metabolic process; 3'-phosphoadenosine 5'-phosphosulfate metabolic process; 3'-phosphoadenosine 5'-phosphosulfate biosynthetic process; regulation of intracellul…	GO:0005886; GO:0005887; GO:0016020; GO:0070062; GO:0016021	plasma membrane; integral component of plasma membrane; membrane; extracellular exosome; integral component of membrane	GO:0005254; GO:0008271; GO:0015106; GO:0015116; GO:0015301; GO:0019531	chloride channel activity; secondary active sulfate transmembrane transporter activity; bicarbonate transmembrane transporter activity; sulfate transmembrane transporter activity; anion:anion antiporter activity; oxalate transmembrane transporter activity
TC04001411.hg.1	ADH1C	alcohol dehydrogenase 1C (class I), gamma polypeptide	NM_000669; ENST00000510055; ENST00000515683; BC062476; BC066227; BC074771; BC074786; uc021xqi.1	RefSeq; ENSEMBL; GenBank; UCSC Genes	Homo sapiens alcohol dehydrogenase 1C (class I), gamma polypeptide (ADH1C), transcript variant 1, mRNA.; alcohol dehydrogenase 1C (class I), gamma polypeptide [gene_biotype:protein_coding transcript_biotype:protein_coding]; Homo sapiens alcohol dehydrogenase 1C (class I), gamma polypeptide, mRNA (cDNA clone MGC:75464 IMAGE:30408761), complete cds.; Homo sapiens alcohol dehydrogenase 1C (class I),…	GO:0006069; GO:0006805; GO:0044281; GO:0055114	ethanol oxidation; xenobiotic metabolic process; small molecule metabolic process; oxidation-reduction process	GO:0005829; GO:0005737	cytosol; cytoplasm	GO:0004022; GO:0008270; GO:0016491; GO:0046872	alcohol dehydrogenase (NAD) activity; zinc ion binding; oxidoreductase activity; metal ion binding
TC16000284.hg.1	AQP8	aquaporin 8	NM_001169; ENST00000219660; BC040630; OTTHUMT00000214102; uc002doc.3	RefSeq; ENSEMBL; GenBank; Havana transcript; UCSC Genes	Homo sapiens aquaporin 8 (AQP8), mRNA.; aquaporin 8 [gene_biotype:protein_coding transcript_biotype:protein_coding]; Homo sapiens aquaporin 8, mRNA (cDNA clone MGC:50607 IMAGE:5759105), complete cds.; aquaporin 8[gene_biotype:protein_coding transcript_biotype:protein_coding]	GO:0000302; GO:0006810; GO:0006833; GO:0009992; GO:0015722; GO:0015793; GO:0034220; GO:0055085; GO:0071320	response to reactive oxygen species; transport; water transport; cellular water homeostasis; canalicular bile acid transport; glycerol transport; ion transmembrane transport; transmembrane transport; cellular response to cAMP	GO:0005886; GO:0005887; GO:0043231; GO:0045177; GO:0046691; GO:0016020; GO:0016021	plasma membrane; integral component of plasma membrane; intracellular membrane-bounded organelle; apical part of cell; intracellular canaliculus; membrane; integral component of membrane	GO:0015250; GO:0015254; GO:0005215	water channel activity; glycerol channel activity; transporter activity
TC09001215.hg.1	TRPM6	transient receptor potential cation channel, subfamily M, member 6	NM_001177310; NM_001177311; NM_017662; ENST00000359047; ENST00000360774; ENST00000361255; ENST00000449912; ENST00000483186; AK057748; AK225207; AY333285; AY333286; AY333287; AY333288; OTTHUMT00000052693; OTTHUMT00000052694; OTTHUMT00000052696; uc004ajj.1; uc004ajk.1; uc004ajl.1; uc004ajn.1; uc010mpb.1; uc010mpc.1; uc010mpd.1; uc010mpe.1; uc022bib.1; ENST00000312449; ENST00000376864; ENST000003768…	RefSeq; ENSEMBL; GenBank; Havana transcript; UCSC Genes	Homo sapiens transient receptor potential cation channel, subfamily M, member 6 (TRPM6), transcript variant b, mRNA.; Homo sapiens transient receptor potential cation channel, subfamily M, member 6 (TRPM6), transcript variant c, mRNA.; Homo sapiens transient receptor potential cation channel, subfamily M, member 6 (TRPM6), transcript variant a, mRNA.; transient receptor potential cation channel, …			GO:0005886; GO:0016021; GO:0016324; GO:0031526; GO:0016020	plasma membrane; integral component of membrane; apical plasma membrane; brush border membrane; membrane	GO:0004674; GO:0005262; GO:0005515; GO:0005524; GO:0046872; GO:0000166; GO:0005216; GO:0005261; GO:0016301; GO:0016740; GO:0016772	protein serine/threonine kinase activity; calcium channel activity; protein binding; ATP binding; metal ion binding; nucleotide binding; ion channel activity; cation channel activity; kinase activity; transferase activity; transferase activity, transferring phosphorus-containing groups
TC08000531.hg.1	CA2	carbonic anhydrase II	NM_000067; ENST00000285379; BC011949; OTTHUMT00000381097; OTTHUMT00000381098; OTTHUMT00000381099; OTTHUMT00000381100; OTTHUMT00000381101; uc003ydk.2; uc022axe.1	RefSeq; ENSEMBL; GenBank; Havana transcript; UCSC Genes	Homo sapiens carbonic anhydrase II (CA2), transcript variant 1, mRNA.; carbonic anhydrase II [gene_biotype:protein_coding transcript_biotype:protein_coding]; Homo sapiens carbonic anhydrase II, mRNA (cDNA clone MGC:9006 IMAGE:3863603), complete cds.; carbonic anhydrase II[gene_biotype:protein_coding transcript_biotype:protein_coding]; carbonic anhydrase II[gene_biotype:protein_coding transcript_b…	GO:0001822; GO:0002009; GO:0006730; GO:0009268; GO:0010043; GO:0015701; GO:0032230; GO:0032849; GO:0038166; GO:0042475; GO:0043627; GO:0044070; GO:0044281; GO:0045672; GO:0045780; GO:0046903; GO:0051453; GO:0071498; GO:2001150; GO:2001225; GO:0010033; GO:0048545	kidney development; morphogenesis of an epithelium; one-carbon metabolic process; response to pH; response to zinc ion; bicarbonate transport; positive regulation of synaptic transmission, GABAergic; positive regulation of cellular pH reduction; angiotensin-activated signaling pathway; odontogenesis of dentin-containing tooth; response to estrogen; regulation of anion transport; small molecule me…	GO:0005615; GO:0005737; GO:0005829; GO:0005886; GO:0005902; GO:0016323; GO:0030424; GO:0043209; GO:0045177; GO:0070062; GO:0016020	extracellular space; cytoplasm; cytosol; plasma membrane; microvillus; basolateral plasma membrane; axon; myelin sheath; apical part of cell; extracellular exosome; membrane	GO:0004064; GO:0004089; GO:0005515; GO:0008270; GO:0016829; GO:0046872	arylesterase activity; carbonate dehydratase activity; protein binding; zinc ion binding; lyase activity; metal ion binding
TC08000191.hg.1	ADAMDEC1	ADAM-like, decysin 1	NM_001145271; NM_001145272; NM_014479; ENST00000256412; ENST00000519953; ENST00000522298; BC069582; BC074877; OTTHUMT00000215149; OTTHUMT00000375644; OTTHUMT00000375645; OTTHUMT00000375646; uc003xdz.2; uc010lub.2; uc011lab.1; ENST00000538205	RefSeq; ENSEMBL; GenBank; Havana transcript; UCSC Genes	Homo sapiens ADAM-like, decysin 1 (ADAMDEC1), transcript variant 2, mRNA.; Homo sapiens ADAM-like, decysin 1 (ADAMDEC1), transcript variant 3, mRNA.; Homo sapiens ADAM-like, decysin 1 (ADAMDEC1), transcript variant 1, mRNA.; ADAM-like, decysin 1 [gene_biotype:protein_coding transcript_biotype:protein_coding]; ADAM-like, decysin 1 [gene_biotype:protein_coding transcript_biotype:processed_transcrip…	GO:0006508; GO:0006955; GO:0007162; GO:0007229	proteolysis; immune response; negative regulation of cell adhesion; integrin-mediated signaling pathway	GO:0005576; GO:0005575	extracellular region; cellular_component	GO:0004222; GO:0008270; GO:0008233; GO:0008237; GO:0016787; GO:0046872	metalloendopeptidase activity; zinc ion binding; peptidase activity; metallopeptidase activity; hydrolase activity; metal ion binding
TC04001410.hg.1	ADH1B	alcohol dehydrogenase 1B (class I), beta polypeptide	NM_000668; ENST00000305046; ENST00000504498; AK301018; AK316501; BC033009; BX647469; OTTHUMT00000364853; OTTHUMT00000364854; OTTHUMT00000364856; OTTHUMT00000364858; uc003hus.4; uc003hut.4; uc011ceh.2; uc011cei.1; ENST00000412614; ENST00000394887	RefSeq; ENSEMBL; GenBank; Havana transcript; UCSC Genes	Homo sapiens alcohol dehydrogenase 1B (class I), beta polypeptide (ADH1B), transcript variant 1, mRNA.; alcohol dehydrogenase 1B (class I), beta polypeptide [gene_biotype:protein_coding transcript_biotype:protein_coding]; alcohol dehydrogenase 1B (class I), beta polypeptide [gene_biotype:protein_coding transcript_biotype:retained_intron]; Homo sapiens cDNA FLJ51963 complete cds, highly similar to…	GO:0006069; GO:0006805; GO:0044281; GO:0055114	ethanol oxidation; xenobiotic metabolic process; small molecule metabolic process; oxidation-reduction process	GO:0005829; GO:0005737	cytosol; cytoplasm	GO:0004024; GO:0008270; GO:0004022; GO:0016491; GO:0046872	alcohol dehydrogenase activity, zinc-dependent; zinc ion binding; alcohol dehydrogenase (NAD) activity; oxidoreductase activity; metal ion binding
TC17001825.hg.1	ABCA8	ATP binding cassette subfamily A member 8	NM_007168; ENST00000269080; ENST00000428549; ENST00000430352; ENST00000541225; AK295876; AK304286; BC024003; BC047765; BC130280; BC143971; BC143972; uc002jhp.3; uc002jhq.3; uc002jhr.3; uc002jhs.3; uc002jht.3; uc010wqq.2; uc010wqr.2; ENST00000542396	RefSeq; ENSEMBL; GenBank; GenBank HTC; UCSC Genes	Homo sapiens ATP-binding cassette, sub-family A (ABC1), member 8 (ABCA8), transcript variant 2, mRNA.; ATP-binding cassette, sub-family A (ABC1), member 8 [gene_biotype:protein_coding transcript_biotype:protein_coding]; ATP-binding cassette, sub-family A (ABC1), member 8 [gene_biotype:protein_coding transcript_biotype:retained_intron]; Homo sapiens cDNA FLJ56986 partial cds, highly similar to Hom…	GO:0006810; GO:0006869; GO:0008152; GO:0055085	transport; lipid transport; metabolic process; transmembrane transport	GO:0005743; GO:0005886; GO:0016021; GO:0043231; GO:0016020	mitochondrial inner membrane; plasma membrane; integral component of membrane; intracellular membrane-bounded organelle; membrane	GO:0005524; GO:0042626; GO:0000166; GO:0005215; GO:0016887	ATP binding; ATPase activity, coupled to transmembrane movement of substances; nucleotide binding; transporter activity; ATPase activity
TC16000473.hg.1	MT1F	metallothionein 1F	NM_005949; ENST00000334350; BC029453; uc002ejt.3; ENST00000394501	RefSeq; ENSEMBL; GenBank; UCSC Genes	Homo sapiens metallothionein 1F (MT1F), transcript variant 1, mRNA.; metallothionein 1F [gene_biotype:protein_coding transcript_biotype:protein_coding]; Homo sapiens metallothionein 1F, mRNA (cDNA clone MGC:32732 IMAGE:4041046), complete cds.; Homo sapiens metallothionein 1F (MT1F), mRNA.; cdna:known chromosome:GRCh37:16:56691855:56693214:1 gene:ENSG00000198417 gene_biotype:protein_coding transcr…	GO:0045926; GO:0071276; GO:0071294	negative regulation of growth; cellular response to cadmium ion; cellular response to zinc ion	GO:0005634; GO:0005737; GO:0048471	nucleus; cytoplasm; perinuclear region of cytoplasm	GO:0005515; GO:0008270; GO:0046872	protein binding; zinc ion binding; metal ion binding
TC16000474.hg.1	MT1H	metallothionein 1H	NM_005951; ENST00000332374; BC008408; BC059780; BC146930; OTTHUMT00000257063; uc002ejw.3	RefSeq; ENSEMBL; GenBank; Havana transcript; UCSC Genes	Homo sapiens metallothionein 1H (MT1H), mRNA.; metallothionein 1H [gene_biotype:protein_coding transcript_biotype:protein_coding]; Homo sapiens metallothionein 1H, mRNA (cDNA clone MGC:14539 IMAGE:4274128), complete cds.; Homo sapiens metallothionein 1H, mRNA (cDNA clone MGC:70702 IMAGE:5227592), complete cds.; Homo sapiens metallothionein 1H, mRNA (cDNA clone MGC:182033 IMAGE:9056858), complete …	GO:0045926; GO:0071276; GO:0071294	negative regulation of growth; cellular response to cadmium ion; cellular response to zinc ion	GO:0005634; GO:0005737; GO:0048471	nucleus; cytoplasm; perinuclear region of cytoplasm	GO:0005515; GO:0008270; GO:0046872	protein binding; zinc ion binding; metal ion binding
TC16000259.hg.1	CHP2	calcineurin-like EF-hand protein 2	NM_022097; ENST00000300113; OTTHUMT00000254498; uc002dmb.1	RefSeq; ENSEMBL; Havana transcript; UCSC Genes	Homo sapiens calcineurin-like EF-hand protein 2 (CHP2), mRNA.; calcineurin-like EF-hand protein 2 [gene_biotype:protein_coding transcript_biotype:protein_coding]; calcineurin B homologous protein 2[gene_biotype:protein_coding transcript_biotype:protein_coding]	GO:0008284; GO:0010922; GO:0015031; GO:0042307; GO:0045944; GO:0070886; GO:0071277; GO:0006810	positive regulation of cell proliferation; positive regulation of phosphatase activity; protein transport; positive regulation of protein import into nucleus; positive regulation of transcription from RNA polymerase II promoter; positive regulation of calcineurin-NFAT signaling cascade; cellular response to calcium ion; transport	GO:0005634; GO:0005737; GO:0005886; GO:0016020	nucleus; cytoplasm; plasma membrane; membrane	GO:0005509; GO:0005515; GO:0046872	calcium ion binding; protein binding; metal ion binding
TC02004676.hg.1	SCN9A	sodium channel, voltage gated, type IX alpha subunit	AJ310883	NONCODE	accn=AJ310883 class=mRNAlike lncRNA name=NULL ref=H-invitational v7.5 transcriptId=HIT000247069 cpcScore=1.5628100 cnci=-0.4128851	GO:0006814; GO:0006954; GO:0009636; GO:0009791; GO:0019228; GO:0034765; GO:0035725; GO:0048266; GO:0086010; GO:0006810; GO:0006811; GO:0055085	sodium ion transport; inflammatory response; response to toxic substance; post-embryonic development; neuronal action potential; regulation of ion transmembrane transport; sodium ion transmembrane transport; behavioral response to pain; membrane depolarization during action potential; transport; ion transport; transmembrane transport	GO:0001518; GO:0005886; GO:0016020; GO:0016021	voltage-gated sodium channel complex; plasma membrane; membrane; integral component of membrane	GO:0005248; GO:0031402; GO:0005216; GO:0005244; GO:0005272	voltage-gated sodium channel activity; sodium ion binding; ion channel activity; voltage-gated ion channel activity; sodium channel activity
TC01000525.hg.1	GUCA2B	guanylate cyclase activator 2B (uroguanylin)	NM_007102; ENST00000372581; BC069301; BC093779; BC093781; OTTHUMT00000018307; uc001chc.1	RefSeq; ENSEMBL; GenBank; Havana transcript; UCSC Genes	Homo sapiens guanylate cyclase activator 2B (uroguanylin) (GUCA2B), mRNA.; guanylate cyclase activator 2B (uroguanylin) [gene_biotype:protein_coding transcript_biotype:protein_coding]; Homo sapiens guanylate cyclase activator 2B (uroguanylin), mRNA (cDNA clone MGC:97480 IMAGE:7262756), complete cds.; Homo sapiens guanylate cyclase activator 2B (uroguanylin), mRNA (cDNA clone MGC:120814 IMAGE:7939…	GO:0006182; GO:0007588; GO:0007589; GO:0031284; GO:0045776; GO:0030802	cGMP biosynthetic process; excretion; body fluid secretion; positive regulation of guanylate cyclase activity; negative regulation of blood pressure; regulation of cyclic nucleotide biosynthetic process	GO:0001750; GO:0070062; GO:0005576	photoreceptor outer segment; extracellular exosome; extracellular region	GO:0008048; GO:0030250	calcium sensitive guanylate cyclase activator activity; guanylate cyclase activator activity	GenMAPP	Smooth_muscle_contraction
TC09000347.hg.1	PCSK5	proprotein convertase subtilisin/kexin type 5	NM_001190482; NM_006200; ENST00000376752; ENST00000376767; ENST00000545128; AK056202; AK225773; BC012064; OTTHUMT00000052716; OTTHUMT00000052717; OTTHUMT00000052718; OTTHUMT00000052719; uc004ajy.2; uc004ajz.3; uc004aka.3; uc004akc.2; ENST00000376754; ENST00000396108; uc004akb.3	RefSeq; ENSEMBL; GenBank; Havana transcript; UCSC Genes	Homo sapiens proprotein convertase subtilisin/kexin type 5 (PCSK5), transcript variant 1, mRNA.; Homo sapiens proprotein convertase subtilisin/kexin type 5 (PCSK5), transcript variant 2, mRNA.; proprotein convertase subtilisin/kexin type 5 [gene_biotype:protein_coding transcript_biotype:protein_coding]; Homo sapiens cDNA FLJ31640 fis, clone NT2RI2003678, highly similar to Proprotein convertase su…			GO:0005615; GO:0005794; GO:0005796; GO:0016021; GO:0030141; GO:0005576; GO:0012505; GO:0016020	extracellular space; Golgi apparatus; Golgi lumen; integral component of membrane; secretory granule; extracellular region; endomembrane system; membrane	GO:0004252; GO:0005515; GO:0008233; GO:0042277; GO:0004175; GO:0008236; GO:0016787	serine-type endopeptidase activity; protein binding; peptidase activity; peptide binding; endopeptidase activity; serine-type peptidase activity; hydrolase activity
TC10000670.hg.1	PLCE1	phospholipase C, epsilon 1	NM_001165979; NM_016341; ENST00000260766; ENST00000371375; ENST00000371380; ENST00000371385; ENST00000464214; AK074239; BC140705; BC144286; BC151854; OTTHUMT00000049469; OTTHUMT00000049470; OTTHUMT00000049471; uc001kjk.3; uc001kjm.3; uc001kjp.3; uc010qnx.2	RefSeq; ENSEMBL; GenBank; Havana transcript; UCSC Genes	Homo sapiens phospholipase C, epsilon 1 (PLCE1), transcript variant 2, mRNA.; Homo sapiens phospholipase C, epsilon 1 (PLCE1), transcript variant 1, mRNA.; phospholipase C, epsilon 1 [gene_biotype:protein_coding transcript_biotype:protein_coding]; phospholipase C, epsilon 1 [gene_biotype:protein_coding transcript_biotype:processed_transcript]; Homo sapiens cDNA FLJ23659 fis, clone COLF6818, highl…			GO:0000139; GO:0005737; GO:0005829; GO:0005886; GO:0005794; GO:0016020; GO:0005622	Golgi membrane; cytoplasm; cytosol; plasma membrane; Golgi apparatus; membrane; intracellular	GO:0004435; GO:0004629; GO:0005057; GO:0005085; GO:0005515; GO:0017016; GO:0019899; GO:0004871; GO:0008081; GO:0016787	phosphatidylinositol phospholipase C activity; phospholipase C activity; receptor signaling protein activity; guanyl-nucleotide exchange factor activity; protein binding; Ras GTPase binding; enzyme binding; signal transducer activity; phosphoric diester hydrolase activity; hydrolase activity	HumanCyc	LIPASYN-PWY
TC14000574.hg.1	CHGA	chromogranin A	NM_001275; ENST00000216492; ENST00000334654; ENST00000553866; BC001059; BC006459; BX248263; uc001ybc.4; uc001ybd.4	RefSeq; ENSEMBL; GenBank; GenBank HTC; UCSC Genes	Homo sapiens chromogranin A (CHGA), transcript variant 1, mRNA.; chromogranin A [gene_biotype:protein_coding transcript_biotype:protein_coding]; chromogranin A [gene_biotype:protein_coding transcript_biotype:processed_transcript]; Homo sapiens chromogranin A (parathyroid secretory protein 1), mRNA (cDNA clone MGC:2080 IMAGE:3509603), complete cds.; Homo sapiens chromogranin A (parathyroid secreto…	GO:0002551; GO:0008217; GO:0031640; GO:0032762; GO:0033604; GO:0043303; GO:0045087; GO:0045576; GO:0050829; GO:0050830; GO:0050832; GO:2000707; GO:0042742	mast cell chemotaxis; regulation of blood pressure; killing of cells of other organism; mast cell cytokine production; negative regulation of catecholamine secretion; mast cell degranulation; innate immune response; mast cell activation; defense response to Gram-negative bacterium; defense response to Gram-positive bacterium; defense response to fungus; positive regulation of dense core granule b…	GO:0005576; GO:0030141; GO:0030658; GO:0042629; GO:0048471; GO:0016020; GO:0016023; GO:0030133; GO:0031410	extracellular region; secretory granule; transport vesicle membrane; mast cell granule; perinuclear region of cytoplasm; membrane; cytoplasmic membrane-bounded vesicle; transport vesicle; cytoplasmic vesicle	GO:0005515	protein binding
TC09000965.hg.1	CDKN2B	cyclin-dependent kinase inhibitor 2B (p15, inhibits CDK4)	NM_004936; NM_078487; ENST00000276925; ENST00000380142; BC014469; OTTHUMT00000051932; OTTHUMT00000051933; uc003zpn.3; uc003zpo.3; ENST00000539462; uc022beo.1	RefSeq; ENSEMBL; GenBank; Havana transcript; UCSC Genes	Homo sapiens cyclin-dependent kinase inhibitor 2B (p15, inhibits CDK4) (CDKN2B), transcript variant 1, mRNA.; Homo sapiens cyclin-dependent kinase inhibitor 2B (p15, inhibits CDK4) (CDKN2B), transcript variant 2, mRNA.; cyclin-dependent kinase inhibitor 2B (p15, inhibits CDK4) [gene_biotype:protein_coding transcript_biotype:protein_coding]; Homo sapiens cyclin-dependent kinase inhibitor 2B (p15, …	GO:0000079; GO:0000086; GO:0000278; GO:0001889; GO:0006351; GO:0006367; GO:0007050; GO:0007093; GO:0007179; GO:0007568; GO:0008285; GO:0010467; GO:0014070; GO:0030219; GO:0030511; GO:0030858; GO:0031668; GO:0031670; GO:0034097; GO:0042326; GO:0045944; GO:0048536; GO:0050680; GO:0071901; GO:2000134; GO:0007049; GO:0016310	regulation of cyclin-dependent protein serine/threonine kinase activity; G2/M transition of mitotic cell cycle; mitotic cell cycle; liver development; transcription, DNA-templated; transcription initiation from RNA polymerase II promoter; cell cycle arrest; mitotic cell cycle checkpoint; transforming growth factor beta receptor signaling pathway; aging; negative regulation of cell proliferation; …	GO:0005634; GO:0005654; GO:0005737; GO:0005829	nucleus; nucleoplasm; cytoplasm; cytosol	GO:0004861; GO:0005515; GO:0019901; GO:0016301	cyclin-dependent protein serine/threonine kinase inhibitor activity; protein binding; protein kinase binding; kinase activity	GenMAPP	G1_to_S_cell_cycle_Reactome
TC08000508.hg.1	STMN2	stathmin 2	NM_001199214; NM_007029; ENST00000220876; ENST00000518111; ENST00000518491; AK308557; BC006302; OTTHUMT00000379261; OTTHUMT00000379266; OTTHUMT00000379267; uc003ybj.3; uc010lzp.3; uc022awk.1; ENST00000414622	RefSeq; ENSEMBL; GenBank HTC; GenBank; Havana transcript; UCSC Genes	Homo sapiens stathmin 2 (STMN2), transcript variant 1, mRNA.; Homo sapiens stathmin 2 (STMN2), transcript variant 2, mRNA.; stathmin 2 [gene_biotype:protein_coding transcript_biotype:protein_coding]; Homo sapiens cDNA, FLJ98598.; Homo sapiens stathmin-like 2, mRNA (cDNA clone MGC:12784 IMAGE:4100671), complete cds.; stathmin-like 2[gene_biotype:protein_coding transcript_biotype:protein_coding]; H…	GO:0007026; GO:0010976; GO:0010977; GO:0031115; GO:0031117; GO:1990090; GO:0031110; GO:0007019; GO:0031175	negative regulation of microtubule depolymerization; positive regulation of neuron projection development; negative regulation of neuron projection development; negative regulation of microtubule polymerization; positive regulation of microtubule depolymerization; cellular response to nerve growth factor stimulus; regulation of microtubule polymerization or depolymerization; microtubule depolymer…	GO:0005737; GO:0005768; GO:0005794; GO:0016020; GO:0030027; GO:0030424; GO:0030426; GO:0031982; GO:0043005; GO:0043025; GO:0048471; GO:0042995	cytoplasm; endosome; Golgi apparatus; membrane; lamellipodium; axon; growth cone; vesicle; neuron projection; neuronal cell body; perinuclear region of cytoplasm; cell projection	GO:0005515; GO:0015631; GO:0048306	protein binding; tubulin binding; calcium-dependent protein binding
TC17001568.hg.1	PYY	peptide YY	NM_004160; ENST00000360085; BC041057; D13902; uc002ieq.3; uc002ier.1	RefSeq; ENSEMBL; GenBank; UCSC Genes	Homo sapiens peptide YY (PYY), mRNA.; peptide YY [gene_biotype:protein_coding transcript_biotype:protein_coding]; Homo sapiens peptide YY, mRNA (cDNA clone MGC:52233 IMAGE:5441270), complete cds.; Homo sapiens mRNA for peptide YY, complete cds.	GO:0006928; GO:0007010; GO:0007186; GO:0007218; GO:0007267; GO:0007586; GO:0007631; GO:0008283; GO:0032098; GO:0042755	movement of cell or subcellular component; cytoskeleton organization; G-protein coupled receptor signaling pathway; neuropeptide signaling pathway; cell-cell signaling; digestion; feeding behavior; cell proliferation; regulation of appetite; eating behavior	GO:0005576; GO:0005615	extracellular region; extracellular space	GO:0001664; GO:0005179; GO:0005184; GO:0005515	G-protein coupled receptor binding; hormone activity; neuropeptide hormone activity; protein binding
TC20000470.hg.1	EDN3	endothelin 3	NM_000114; NM_207032; NM_207033; NM_207034; ENST00000311585; ENST00000337938; ENST00000371025; ENST00000371028; ENST00000395654; BC008876; BC053866; DQ096281; OTTHUMT00000079919; OTTHUMT00000079920; OTTHUMT00000079921; OTTHUMT00000268119; uc002yao.1; uc002yap.3; uc002yaq.3; uc002yar.3; uc002yas.3	RefSeq; ENSEMBL; GenBank; Havana transcript; UCSC Genes	Homo sapiens endothelin 3 (EDN3), transcript variant 1, mRNA.; Homo sapiens endothelin 3 (EDN3), transcript variant 2, mRNA.; Homo sapiens endothelin 3 (EDN3), transcript variant 3, mRNA.; Homo sapiens endothelin 3 (EDN3), transcript variant 4, mRNA.; endothelin 3 [gene_biotype:protein_coding transcript_biotype:protein_coding]; Homo sapiens endothelin 3, mRNA (cDNA clone MGC:15067 IMAGE:4139312),…			GO:0005576; GO:0005615; GO:0005622; GO:0005623	extracellular region; extracellular space; intracellular; cell	GO:0005102; GO:0005179; GO:0031708	receptor binding; hormone activity; endothelin B receptor binding
TC04001409.hg.1	ADH1A	alcohol dehydrogenase 1A (class I), alpha polypeptide	NM_000667; ENST00000209668; ENST00000511656; AK309597; BC074738; BC117442; OTTHUMT00000253669; OTTHUMT00000364679; OTTHUMT00000364852; uc003hur.2; uc010ilg.2; uc010ilf.1	RefSeq; ENSEMBL; GenBank HTC; GenBank; Havana transcript; UCSC Genes	Homo sapiens alcohol dehydrogenase 1A (class I), alpha polypeptide (ADH1A), mRNA.; alcohol dehydrogenase 1A (class I), alpha polypeptide [gene_biotype:protein_coding transcript_biotype:protein_coding]; alcohol dehydrogenase 1A (class I), alpha polypeptide [gene_biotype:protein_coding transcript_biotype:processed_transcript]; Homo sapiens cDNA, FLJ99638.; Homo sapiens alcohol dehydrogenase 1A (cla…	GO:0006066; GO:0006069; GO:0006805; GO:0017144; GO:0044281; GO:0055114	alcohol metabolic process; ethanol oxidation; xenobiotic metabolic process; drug metabolic process; small molecule metabolic process; oxidation-reduction process	GO:0005829; GO:0005737	cytosol; cytoplasm	GO:0004022; GO:0004024; GO:0005515; GO:0008270; GO:0016491; GO:0046872	alcohol dehydrogenase (NAD) activity; alcohol dehydrogenase activity, zinc-dependent; protein binding; zinc ion binding; oxidoreductase activity; metal ion binding
TC09000323.hg.1	MAMDC2	MAM domain containing 2	NM_153267; ENST00000377182; ENST00000460688; BC016383; BC045569; BC063634; OTTHUMT00000052600; OTTHUMT00000052601; uc004ahm.2; uc004ahn.2	RefSeq; ENSEMBL; GenBank; GenBank HTC; Havana transcript; UCSC Genes	Homo sapiens MAM domain containing 2 (MAMDC2), transcript variant 1, mRNA.; MAM domain containing 2 [gene_biotype:protein_coding transcript_biotype:protein_coding]; MAM domain containing 2 [gene_biotype:protein_coding transcript_biotype:processed_transcript]; Homo sapiens MAM domain containing 2, mRNA (cDNA clone MGC:27424 IMAGE:4696722), complete cds.; Homo sapiens MAM domain containing 2, mRNA …	GO:0019800	peptide cross-linking via chondroitin 4-sulfate glycosaminoglycan	GO:0005578; GO:0005783; GO:0016020; GO:0005576; GO:0005614; GO:0031012	proteinaceous extracellular matrix; endoplasmic reticulum; membrane; extracellular region; interstitial matrix; extracellular matrix	GO:0005539	glycosaminoglycan binding
TC17001137.hg.1	TMEM220	transmembrane protein 220	NM_001004313; ENST00000341871; ENST00000455996; BC127705; BC136838; BC136840; EF126147; uc002gmx.3; uc002gmy.3	RefSeq; ENSEMBL; GenBank; UCSC Genes	Homo sapiens transmembrane protein 220 (TMEM220), mRNA.; transmembrane protein 220 [gene_biotype:protein_coding transcript_biotype:protein_coding]; Homo sapiens transmembrane protein 220, mRNA (cDNA clone MGC:157800 IMAGE:40127270), complete cds.; Homo sapiens transmembrane protein 220, mRNA (cDNA clone MGC:168452 IMAGE:9020829), complete cds.; Homo sapiens transmembrane protein 220, mRNA (cDNA c…			GO:0016021; GO:0016020	integral component of membrane; membrane
TC05000187.hg.1	C7	complement component 7	NM_000587; ENST00000313164; ENST00000494960; AK304848; BC063851; OTTHUMT00000317680; OTTHUMT00000317681; OTTHUMT00000317682; OTTHUMT00000317683; OTTHUMT00000317684; OTTHUMT00000368328; OTTHUMT00000368331; uc003jmh.3; uc011cpn.1; ENST00000440677; ENST00000515157; OTTHUMT00000368329	RefSeq; ENSEMBL; GenBank; Havana transcript; UCSC Genes	Homo sapiens complement component 7 (C7), mRNA.; complement component 7 [gene_biotype:protein_coding transcript_biotype:protein_coding]; complement component 7 [gene_biotype:protein_coding transcript_biotype:processed_transcript]; Homo sapiens cDNA FLJ58413 complete cds, highly similar to Complement component C7 precursor.; Homo sapiens complement component 7, mRNA (cDNA clone MGC:75123 IMAGE:618…	GO:0006956; GO:0006957; GO:0006958; GO:0019835; GO:0030449; GO:0045087; GO:0002376; GO:0006955; GO:0006883	complement activation; complement activation, alternative pathway; complement activation, classical pathway; cytolysis; regulation of complement activation; innate immune response; immune system process; immune response; cellular sodium ion homeostasis	GO:0005576; GO:0005579; GO:0070062	extracellular region; membrane attack complex; extracellular exosome	GO:0005515	protein binding	GenMAPP	Complement_Activation_Classical
TC11001088.hg.1	PDZD3	PDZ domain containing 3	NM_001168468; NM_024791; NR_033122; ENST00000322712; ENST00000355547; ENST00000525131; ENST00000531114; AB094096; BC029042; BX648391; uc001pvy.3; uc001pvz.3; uc001pwa.3; uc001pwb.3; uc010rzd.2; ENST00000392817; ENST00000454065	RefSeq; ENSEMBL; GenBank; NONCODE; UCSC Genes	Homo sapiens PDZ domain containing 3 (PDZD3), transcript variant 1, mRNA.; Homo sapiens PDZ domain containing 3 (PDZD3), transcript variant 2, mRNA.; Homo sapiens PDZ domain containing 3 (PDZD3), transcript variant 3, non-coding RNA.; PDZ domain containing 3 [gene_biotype:protein_coding transcript_biotype:protein_coding]; Homo sapiens DLNB27 mRNA, complete cds.; Homo sapiens PDZ domain containing…	GO:0006811; GO:0006833; GO:0007168; GO:0009636; GO:0019934; GO:0030827; GO:0031283	ion transport; water transport; receptor guanylyl cyclase signaling pathway; response to toxic substance; cGMP-mediated signaling; negative regulation of cGMP biosynthetic process; negative regulation of guanylate cyclase activity	GO:0005829; GO:0005903; GO:0035003; GO:0045177; GO:0005737; GO:0005886; GO:0016020	cytosol; brush border; subapical complex; apical part of cell; cytoplasm; plasma membrane; membrane	GO:0005515; GO:0008022; GO:0008200; GO:0030251	protein binding; protein C-terminus binding; ion channel inhibitor activity; guanylate cyclase inhibitor activity
TC09000553.hg.1	MUSK	muscle, skeletal, receptor tyrosine kinase	NM_001166280; NM_001166281; NM_005592; ENST00000189978; ENST00000374438; ENST00000374439; ENST00000374440; ENST00000374448; ENST00000416899; BC109098; BC109099; OTTHUMT00000053627; OTTHUMT00000053628; OTTHUMT00000053629; OTTHUMT00000053630; uc004bez.2; uc022blt.1; uc022blu.1; ENST00000374441; ENST00000374447; ENST00000543335; ENST00000545907; uc022blv.1	RefSeq; ENSEMBL; GenBank; Havana transcript; UCSC Genes	Homo sapiens muscle, skeletal, receptor tyrosine kinase (MUSK), transcript variant 2, mRNA.; Homo sapiens muscle, skeletal, receptor tyrosine kinase (MUSK), transcript variant 3, mRNA.; Homo sapiens muscle, skeletal, receptor tyrosine kinase (MUSK), transcript variant 1, mRNA.; muscle, skeletal, receptor tyrosine kinase [gene_biotype:protein_coding transcript_biotype:protein_coding]; Homo sapiens…			GO:0005887; GO:0030054; GO:0031594; GO:0043235; GO:0045211; GO:0005886; GO:0016020; GO:0016021; GO:0045202	integral component of plasma membrane; cell junction; neuromuscular junction; receptor complex; postsynaptic membrane; plasma membrane; membrane; integral component of membrane; synapse	GO:0004713; GO:0004714; GO:0005515; GO:0005524; GO:0046872; GO:0000166; GO:0004672; GO:0016301; GO:0016740; GO:0016772	protein tyrosine kinase activity; transmembrane receptor protein tyrosine kinase activity; protein binding; ATP binding; metal ion binding; nucleotide binding; protein kinase activity; kinase activity; transferase activity; transferase activity, transferring phosphorus-containing groups
TC6_apd_hap1000092.hg.1	TNXB	tenascin XB	OTTHUMT00000309602; Y17865; Y17866; uc011eoz.1; uc011epa.1	Havana transcript; GenBank; UCSC Genes	tenascin XB[gene_biotype:protein_coding transcript_biotype:protein_coding]; Homo sapiens mRNA for tenascin-X (partial), fibronectin type III repeats ho-h4.; Homo sapiens mRNA for tenascin-X (partial), fibronectin type III repeats h5-h13 and h6a.	GO:0006631; GO:0006641; GO:0007155; GO:0007160; GO:0016337; GO:0030036; GO:0030199; GO:0032963; GO:0043206; GO:0043506; GO:0048251; GO:0006629; GO:0030198; GO:0008150	fatty acid metabolic process; triglyceride metabolic process; cell adhesion; cell-matrix adhesion; single organismal cell-cell adhesion; actin cytoskeleton organization; collagen fibril organization; collagen metabolic process; extracellular fibril organization; regulation of JUN kinase activity; elastic fiber assembly; lipid metabolic process; extracellular matrix organization; biological_process	GO:0005578; GO:0005583; GO:0005615; GO:0005622; GO:0031012; GO:0070062; GO:0005576	proteinaceous extracellular matrix; fibrillar collagen trimer; extracellular space; intracellular; extracellular matrix; extracellular exosome; extracellular region	GO:0005178; GO:0005515; GO:0005518; GO:0008201; GO:0005201	integrin binding; protein binding; collagen binding; heparin binding; extracellular matrix structural constituent
TC09000086.hg.1	ADAMTSL1	ADAMTS like 1	NM_001040272; NM_052866; ENST00000276935; ENST00000327883; ENST00000380545; ENST00000380548; ENST00000380566; ENST00000380570; ENST00000431052; ENST00000496521; AK128724; BC030262; BC100790; OTTHUMT00000051800; OTTHUMT00000051801; OTTHUMT00000051802; OTTHUMT00000051803; OTTHUMT00000051804; OTTHUMT00000051807; OTTHUMT00000051808; OTTHUMT00000313698; OTTHUMT00000313699; OTTHUMT00000313700; OTTHUMT0…	RefSeq; ENSEMBL; GenBank; Havana transcript; UCSC Genes	Homo sapiens ADAMTS-like 1 (ADAMTSL1), transcript variant 4, mRNA.; Homo sapiens ADAMTS-like 1 (ADAMTSL1), transcript variant 2, mRNA.; ADAMTS-like 1 [gene_biotype:protein_coding transcript_biotype:protein_coding]; ADAMTS-like 1 [gene_biotype:protein_coding transcript_biotype:processed_transcript]; Homo sapiens cDNA FLJ46891 fis, clone UTERU3018255.; Homo sapiens ADAMTS-like 1, mRNA (cDNA clone M…	GO:0006493; GO:0006508; GO:0036066; GO:0043687; GO:0044267	protein O-linked glycosylation; proteolysis; protein O-linked fucosylation; post-translational protein modification; cellular protein metabolic process	GO:0005578; GO:0005788; GO:0005576; GO:0031012	proteinaceous extracellular matrix; endoplasmic reticulum lumen; extracellular region; extracellular matrix	GO:0008237; GO:0008270; GO:0008233; GO:0016787; GO:0004222; GO:0005515	metallopeptidase activity; zinc ion binding; peptidase activity; hydrolase activity; metalloendopeptidase activity; protein binding
TC05001158.hg.1	CMBL	carboxymethylenebutenolidase homolog (Pseudomonas)	NM_138809; ENST00000296658; ENST00000510532; BC001573; OTTHUMT00000253689; OTTHUMT00000366913; OTTHUMT00000366914; OTTHUMT00000366915; OTTHUMT00000366916; OTTHUMT00000366917; OTTHUMT00000366918; uc003jes.3	RefSeq; ENSEMBL; GenBank; Havana transcript; UCSC Genes	Homo sapiens carboxymethylenebutenolidase homolog (Pseudomonas) (CMBL), mRNA.; carboxymethylenebutenolidase homolog (Pseudomonas) [gene_biotype:protein_coding transcript_biotype:protein_coding]; carboxymethylenebutenolidase homolog (Pseudomonas) [gene_biotype:protein_coding transcript_biotype:processed_transcript]; Homo sapiens carboxymethylenebutenolidase homolog (Pseudomonas), mRNA (cDNA clone …	GO:0008152	metabolic process	GO:0005829; GO:0070062; GO:0005737	cytosol; extracellular exosome; cytoplasm	GO:0016787	hydrolase activity
TC14000908.hg.1	NDRG2	NDRG family member 2	NM_016250; NM_201535; NM_201536; NM_201537; NM_201538; NM_201539; NM_201540; NM_201541; ENST00000298684; ENST00000298687; ENST00000350792; ENST00000360463; ENST00000397844; ENST00000397847; ENST00000397851; ENST00000397853; ENST00000397856; ENST00000397858; ENST00000403829; ENST00000553503; ENST00000554104; ENST00000554143; ENST00000554277; ENST00000555158; ENST00000556147; AK293514; BC010458; BC…	RefSeq; ENSEMBL; GenBank; GenBank HTC; Havana transcript; UCSC Genes	Homo sapiens NDRG family member 2 (NDRG2), transcript variant 2, mRNA.; Homo sapiens NDRG family member 2 (NDRG2), transcript variant 1, mRNA.; Homo sapiens NDRG family member 2 (NDRG2), transcript variant 3, mRNA.; Homo sapiens NDRG family member 2 (NDRG2), transcript variant 4, mRNA.; Homo sapiens NDRG family member 2 (NDRG2), transcript variant 5, mRNA.; Homo sapiens NDRG family member 2 (NDRG…					GO:0005515; GO:0003674	protein binding; molecular_function
TC02002136.hg.1	AFF3	AF4/FMR2 family, member 3	NM_001025108; NM_002285; ENST00000317233; ENST00000409236; ENST00000409579; ENST00000483600; AK290468; AK297407; AK308645; BC136579; BC144266; OTTHUMT00000328982; OTTHUMT00000328983; OTTHUMT00000328984; OTTHUMT00000328986; OTTHUMT00000328987; OTTHUMT00000328988; OTTHUMT00000328989; OTTHUMT00000328990; OTTHUMT00000328991; OTTHUMT00000328992; OTTHUMT00000328993; OTTHUMT00000328994; OTTHUMT000003301…	RefSeq; ENSEMBL; GenBank; GenBank HTC; Havana transcript; UCSC Genes	Homo sapiens AF4/FMR2 family, member 3 (AFF3), transcript variant 2, mRNA.; Homo sapiens AF4/FMR2 family, member 3 (AFF3), transcript variant 1, mRNA.; AF4/FMR2 family, member 3 [gene_biotype:protein_coding transcript_biotype:protein_coding]; AF4/FMR2 family, member 3 [gene_biotype:protein_coding transcript_biotype:processed_transcript]; Homo sapiens cDNA FLJ77059 partial cds, highly similar to H…	GO:0006351; GO:0006355; GO:0034612; GO:0035116	transcription, DNA-templated; regulation of transcription, DNA-templated; response to tumor necrosis factor; embryonic hindlimb morphogenesis	GO:0005634; GO:0005654; GO:0005737	nucleus; nucleoplasm; cytoplasm	GO:0003690; GO:0003677	double-stranded DNA binding; DNA binding
TC11002275.hg.1	ARHGAP20	Rho GTPase activating protein 20	NM_020809; ENST00000260283; ENST00000524756; ENST00000527598; ENST00000528829; ENST00000529591; ENST00000533353; AK292290; AY496264; AY496266; AY496267; BC039340; uc001plb.2; ENST00000357139; uc001pky.1; uc001pkz.1; uc001pla.1; uc009yyb.1	RefSeq; ENSEMBL; GenBank; UCSC Genes	Homo sapiens Rho GTPase activating protein 20 (ARHGAP20), transcript variant 1, mRNA.; Rho GTPase activating protein 20 [gene_biotype:protein_coding transcript_biotype:protein_coding]; Homo sapiens cDNA FLJ75854 complete cds, highly similar to Homo sapiens Rho GTPase activating protein 20, mRNA.; Homo sapiens RhoGTPase regulating protein variant ARHGAP20-1d (ARHGAP20) mRNA, complete cds, alternat…	GO:0007264; GO:0043547; GO:0051056; GO:0007165	small GTPase mediated signal transduction; positive regulation of GTPase activity; regulation of small GTPase mediated signal transduction; signal transduction	GO:0005829	cytosol	GO:0005096	GTPase activator activity
TC04000584.hg.1	ANK2	ankyrin 2, neuronal	NM_001127493; NM_001148; NM_020977; ENST00000264366; ENST00000357077; ENST00000394537; ENST00000504887; ENST00000506722; ENST00000509550; ENST00000510275; AK294720; AK299767; AK299815; BC125236; BX538132; DQ925692; DQ925693; OTTHUMT00000256422; OTTHUMT00000256423; OTTHUMT00000365336; OTTHUMT00000365337; OTTHUMT00000365338; OTTHUMT00000365339; OTTHUMT00000365340; OTTHUMT00000365341; OTTHUMT0000036…	RefSeq; ENSEMBL; GenBank; NONCODE; Havana transcript; UCSC Genes	Homo sapiens ankyrin 2, neuronal (ANK2), transcript variant 3, mRNA.; Homo sapiens ankyrin 2, neuronal (ANK2), transcript variant 1, mRNA.; Homo sapiens ankyrin 2, neuronal (ANK2), transcript variant 2, mRNA.; ankyrin 2, neuronal [gene_biotype:protein_coding transcript_biotype:protein_coding]; ankyrin 2, neuronal [gene_biotype:protein_coding transcript_biotype:processed_transcript]; Homo sapiens …
TC08001087.hg.1	SCARA5	scavenger receptor class A, member 5	NM_173833; ENST00000354914; ENST00000380385; ENST00000518030; ENST00000524352; AY337579; AY358150; BC033153; OTTHUMT00000255223; OTTHUMT00000376443; OTTHUMT00000376444; OTTHUMT00000376445; uc003xgj.3; uc003xgk.3; uc003xgl.3; uc010luz.3; ENST00000301906; OTTHUMT00000376446	RefSeq; ENSEMBL; GenBank; Havana transcript; UCSC Genes	Homo sapiens scavenger receptor class A, member 5 (SCARA5), mRNA.; scavenger receptor class A, member 5 [gene_biotype:protein_coding transcript_biotype:protein_coding]; Homo sapiens MGC45780 mRNA, complete cds; alternatively spliced.; Homo sapiens clone DNA176108 scavenger receptor hlg (UNQ2938) mRNA, complete cds.; Homo sapiens scavenger receptor class A, member 5 (putative), mRNA (cDNA clone MG…	GO:0006879; GO:0006897; GO:0006898; GO:0010468; GO:0030193; GO:0034605; GO:0034755; GO:0070207; GO:0006810; GO:0006811; GO:0055072	cellular iron ion homeostasis; endocytosis; receptor-mediated endocytosis; regulation of gene expression; regulation of blood coagulation; cellular response to heat; iron ion transmembrane transport; protein homotrimerization; transport; ion transport; iron ion homeostasis	GO:0005887; GO:0009986; GO:0005886; GO:0016020; GO:0016021	integral component of plasma membrane; cell surface; plasma membrane; membrane; integral component of membrane	GO:0005044; GO:0070287; GO:0005515	scavenger receptor activity; ferritin receptor activity; protein binding
TC02001835.hg.1	NRXN1	neurexin 1	NM_001135659; NM_004801; NM_138735; ENST00000331040; ENST00000342183; ENST00000401669; ENST00000401710; ENST00000402717; ENST00000404971; ENST00000405472; ENST00000405581; ENST00000406316; ENST00000406859; AK093260; AK124726; AK295773; BC150247; BX647616; OTTHUMT00000251372; OTTHUMT00000323894; OTTHUMT00000323978; OTTHUMT00000323979; OTTHUMT00000323980; OTTHUMT00000323984; OTTHUMT00000325104; OTT…	RefSeq; ENSEMBL; GenBank; GenBank HTC; Havana transcript; UCSC Genes	Homo sapiens neurexin 1 (NRXN1), transcript variant alpha2, mRNA.; Homo sapiens neurexin 1 (NRXN1), transcript variant alpha1, mRNA.; Homo sapiens neurexin 1 (NRXN1), transcript variant beta, mRNA.; neurexin 1 [gene_biotype:protein_coding transcript_biotype:processed_transcript]; neurexin 1 [gene_biotype:protein_coding transcript_biotype:protein_coding]; Homo sapiens cDNA FLJ35941 fis, clone TEST…
TC18000562.hg.1	CDH19	cadherin 19, type 2	NM_021153; ENST00000262150; ENST00000454642; ENST00000540086; AK304000; AK315257; BC015877; OTTHUMT00000256219; uc002lkd.3; uc002lkc.1; uc010dql.1; uc010xey.1	RefSeq; ENSEMBL; GenBank; GenBank HTC; Havana transcript; UCSC Genes	Homo sapiens cadherin 19, type 2 (CDH19), transcript variant 1, mRNA.; cadherin 19, type 2 [gene_biotype:protein_coding transcript_biotype:protein_coding]; Homo sapiens cDNA FLJ56524 complete cds, highly similar to Cadherin-19 precursor.; Homo sapiens cDNA, FLJ96262.; Homo sapiens cadherin 19, type 2, mRNA (cDNA clone MGC:27490 IMAGE:4716394), complete cds.; cadherin 19, type 2[gene_biotype:prote…	GO:0007156; GO:0007155	homophilic cell adhesion via plasma membrane adhesion molecules; cell adhesion	GO:0005886; GO:0016021; GO:0016020	plasma membrane; integral component of membrane; membrane	GO:0005509; GO:0046872	calcium ion binding; metal ion binding
TC01001459.hg.1	RCSD1	RCSD domain containing 1	NM_052862; ENST00000367854; ENST00000472038; ENST00000537350; BC101536; BC143428; OTTHUMT00000085451; OTTHUMT00000085452; OTTHUMT00000085453; OTTHUMT00000085454; OTTHUMT00000085455; uc001gem.3; uc010pli.2; ENST00000451992; OTTHUMT00000085456	RefSeq; ENSEMBL; GenBank; Havana transcript; UCSC Genes	Homo sapiens RCSD domain containing 1 (RCSD1), mRNA.; RCSD domain containing 1 [gene_biotype:protein_coding transcript_biotype:protein_coding]; RCSD domain containing 1 [gene_biotype:protein_coding transcript_biotype:processed_transcript]; Homo sapiens RCSD domain containing 1, mRNA (cDNA clone MGC:126585 IMAGE:8069042), complete cds.; Homo sapiens cDNA clone MGC:176953 IMAGE:9051936, complete cd…	GO:0003009; GO:0071474	skeletal muscle contraction; cellular hyperosmotic response	GO:0005884	actin filament	GO:0051015	actin filament binding
TC19001220.hg.1	CACNA1A	calcium channel, voltage-dependent, P/Q type, alpha 1A subunit	NM_000068; NM_001127221; NM_001127222; NM_001174080; NM_023035; ENST00000360228; AF100774; OTTHUMT00000104062; U79666; U79667; uc002mwv.3; uc002mwx.3; uc002mwy.3; uc010dzc.2; uc010dze.2; uc010xnd.2; uc010xne.2; uc021ups.1; ENST00000325084; ENST00000357018; ENST00000418012; uc021upt.1	RefSeq; ENSEMBL; GenBank; Havana transcript; UCSC Genes	Homo sapiens calcium channel, voltage-dependent, P/Q type, alpha 1A subunit (CACNA1A), transcript variant 1, mRNA.; Homo sapiens calcium channel, voltage-dependent, P/Q type, alpha 1A subunit (CACNA1A), transcript variant 3, mRNA.; Homo sapiens calcium channel, voltage-dependent, P/Q type, alpha 1A subunit (CACNA1A), transcript variant 4, mRNA.; Homo sapiens calcium channel, voltage-dependent, P/…			GO:0005634; GO:0005737; GO:0005829; GO:0005886; GO:0005891; GO:0016021; GO:0030425; GO:0042995; GO:0043025; GO:0016020	nucleus; cytoplasm; cytosol; plasma membrane; voltage-gated calcium channel complex; integral component of membrane; dendrite; cell projection; neuronal cell body; membrane	GO:0005245; GO:0005515; GO:0008331; GO:0019905; GO:0046872; GO:0005216; GO:0005244; GO:0005262; GO:0005509	voltage-gated calcium channel activity; protein binding; high voltage-gated calcium channel activity; syntaxin binding; metal ion binding; ion channel activity; voltage-gated ion channel activity; calcium channel activity; calcium ion binding	GenMAPP	Calcium_regulation_in_cardiac_cells
TC06002238.hg.1	SYNE1	spectrin repeat containing, nuclear envelope 1	NM_033071; NM_182961; ENST00000341594; ENST00000347037; ENST00000354674; ENST00000367248; ENST00000367253; ENST00000367255; ENST00000413186; ENST00000423061; ENST00000448038; ENST00000466159; ENST00000495090; ENST00000539504; AB033088; AB051543; AK304825; AK308717; AK310977; AK316101; AL713682; AY061755; BC028616; BC039121; BX537517; BX647837; CR933676; FM162565; OTTHUMT00000042729; OTTHUMT000000…	RefSeq; ENSEMBL; GenBank; GenBank HTC; Havana transcript; UCSC Genes	Homo sapiens spectrin repeat containing, nuclear envelope 1 (SYNE1), transcript variant 2, mRNA.; Homo sapiens spectrin repeat containing, nuclear envelope 1 (SYNE1), transcript variant 1, mRNA.; spectrin repeat containing, nuclear envelope 1 [gene_biotype:protein_coding transcript_biotype:protein_coding]; spectrin repeat containing, nuclear envelope 1 [gene_biotype:protein_coding transcript_biot…
TC03001710.hg.1	ADCY5	adenylate cyclase 5	NM_001199642; NM_183357; ENST00000309879; ENST00000462833; ENST00000470367; ENST00000491190; AK124691; OTTHUMT00000355889; OTTHUMT00000355890; OTTHUMT00000355891; OTTHUMT00000355892; OTTHUMT00000356003; OTTHUMT00000356004; OTTHUMT00000356005; OTTHUMT00000356006; OTTHUMT00000356356; OTTHUMT00000356357; uc003egg.2; uc003egh.2; uc021xdd.1; uc003egi.1	RefSeq; ENSEMBL; GenBank; Havana transcript; UCSC Genes	Homo sapiens adenylate cyclase 5 (ADCY5), transcript variant 2, mRNA.; Homo sapiens adenylate cyclase 5 (ADCY5), transcript variant 1, mRNA.; adenylate cyclase 5 [gene_biotype:protein_coding transcript_biotype:protein_coding]; adenylate cyclase 5 [gene_biotype:protein_coding transcript_biotype:processed_transcript]; Homo sapiens cDNA FLJ42701 fis, clone BRAMY3004919, highly similar to Adenylate c…			GO:0005622; GO:0005829; GO:0005886; GO:0016021; GO:0072372; GO:0005929; GO:0016020; GO:0042995	intracellular; cytosol; plasma membrane; integral component of membrane; primary cilium; cilium; membrane; cell projection	GO:0004016; GO:0005524; GO:0008179; GO:0046872; GO:0046982; GO:0000166; GO:0016829; GO:0016849; GO:0005515	adenylate cyclase activity; ATP binding; adenylate cyclase binding; metal ion binding; protein heterodimerization activity; nucleotide binding; lyase activity; phosphorus-oxygen lyase activity; protein binding	GenMAPP	G_Protein_Signaling; Calcium_regulation_in_cardiac_cells; Smooth_muscle_contraction
TC10001647.hg.1	SORCS1	sortilin-related VPS10 domain containing receptor 1	NM_001013031; NM_001206569; NM_001206570; NM_001206571; NM_001206572; NM_052918; ENST00000263054; ENST00000344440; ENST00000369698; ENST00000473866; BC131597; OTTHUMT00000050232; OTTHUMT00000050233; OTTHUMT00000050234; OTTHUMT00000050235; OTTHUMT00000050236; OTTHUMT00000050237; OTTHUMT00000050238; uc001kyl.3; uc001kym.3; uc001kyn.2; uc001kyo.3; uc009xxs.3; uc021pxw.1	RefSeq; ENSEMBL; GenBank; Havana transcript; UCSC Genes	Homo sapiens sortilin-related VPS10 domain containing receptor 1 (SORCS1), transcript variant 2, mRNA.; Homo sapiens sortilin-related VPS10 domain containing receptor 1 (SORCS1), transcript variant 3, mRNA.; Homo sapiens sortilin-related VPS10 domain containing receptor 1 (SORCS1), transcript variant 4, mRNA.; Homo sapiens sortilin-related VPS10 domain containing receptor 1 (SORCS1), transcript v…	GO:0007218	neuropeptide signaling pathway	GO:0016020; GO:0016021	membrane; integral component of membrane	GO:0005515; GO:0008188	protein binding; neuropeptide receptor activity
TC01003298.hg.1	PBXIP1	pre-B-cell leukemia homeobox interacting protein 1	NM_020524; ENST00000368460; ENST00000368463; ENST00000368465; ENST00000498553; AK022497; AK303413; AK310388; BC016852; OTTHUMT00000090943; OTTHUMT00000090945; OTTHUMT00000090946; OTTHUMT00000090947; OTTHUMT00000090948; OTTHUMT00000099001; uc001ffr.3; uc001ffs.3; uc009woy.1; uc010pep.2; ENST00000351146; ENST00000539880; ENST00000542459; ENST00000543593; OTTHUMT00000090944	RefSeq; ENSEMBL; GenBank; GenBank HTC; Havana transcript; UCSC Genes	Homo sapiens pre-B-cell leukemia homeobox interacting protein 1 (PBXIP1), mRNA.; pre-B-cell leukemia homeobox interacting protein 1 [gene_biotype:protein_coding transcript_biotype:protein_coding]; pre-B-cell leukemia homeobox interacting protein 1 [gene_biotype:protein_coding transcript_biotype:processed_transcript]; Homo sapiens cDNA FLJ12435 fis, clone NT2RM1000059.; Homo sapiens cDNA FLJ58659 …	GO:0007275; GO:0030154; GO:0045892	multicellular organismal development; cell differentiation; negative regulation of transcription, DNA-templated	GO:0005634; GO:0005829; GO:0005874; GO:0005737; GO:0005856; GO:0016020; GO:0016021	nucleus; cytosol; microtubule; cytoplasm; cytoskeleton; membrane; integral component of membrane	GO:0003714; GO:0005515	transcription corepressor activity; protein binding
TC19000087.hg.1	MPND	MPN domain containing	NM_001159846; NM_032868; ENST00000262966; ENST00000359935; AK308468; BC032652; uc002mae.3; uc002mag.3; uc010dtx.2	RefSeq; ENSEMBL; GenBank HTC; GenBank; UCSC Genes	Homo sapiens MPN domain containing (MPND), transcript variant 2, mRNA.; Homo sapiens MPN domain containing (MPND), transcript variant 1, mRNA.; MPN domain containing [gene_biotype:protein_coding transcript_biotype:protein_coding]; Homo sapiens cDNA, FLJ98509.; Homo sapiens MPN domain containing, mRNA (cDNA clone MGC:44882 IMAGE:5503607), complete cds.	GO:0006508	proteolysis			GO:0008233; GO:0016787; GO:0005515	peptidase activity; hydrolase activity; protein binding
TC10001070.hg.1	CUBN	cubilin (intrinsic factor-cobalamin receptor)	NM_001081; ENST00000377823; ENST00000377833; AK308290; AK310404; OTTHUMT00000047009; OTTHUMT00000047010; OTTHUMT00000047011; OTTHUMT00000047012; uc001ioo.3; uc009xjq.1; uc009xjr.1; ENST00000545090	RefSeq; ENSEMBL; GenBank HTC; Havana transcript; UCSC Genes	Homo sapiens cubilin (intrinsic factor-cobalamin receptor) (CUBN), mRNA.; cubilin (intrinsic factor-cobalamin receptor) [gene_biotype:protein_coding transcript_biotype:protein_coding]; Homo sapiens cDNA, FLJ98238.; Homo sapiens cDNA, FLJ17446.; cubilin (intrinsic factor-cobalamin receptor)[gene_biotype:protein_coding transcript_biotype:protein_coding]; cdna:known chromosome:GRCh37:10:16866538:170…	GO:0001894; GO:0006766; GO:0006767; GO:0006898; GO:0008202; GO:0008203; GO:0009235; GO:0015889; GO:0042157; GO:0042359; GO:0042953; GO:0044281; GO:0006629; GO:0006810; GO:0006897; GO:0015031	tissue homeostasis; vitamin metabolic process; water-soluble vitamin metabolic process; receptor-mediated endocytosis; steroid metabolic process; cholesterol metabolic process; cobalamin metabolic process; cobalamin transport; lipoprotein metabolic process; vitamin D metabolic process; lipoprotein transport; small molecule metabolic process; lipid metabolic process; transport; endocytosis; protei…	GO:0005765; GO:0005783; GO:0005794; GO:0005829; GO:0005886; GO:0005905; GO:0010008; GO:0016020; GO:0016324; GO:0030139; GO:0031232; GO:0031526; GO:0043202; GO:0070062; GO:0005737; GO:0005764; GO:0005768; GO:0005903; GO:0045177	lysosomal membrane; endoplasmic reticulum; Golgi apparatus; cytosol; plasma membrane; coated pit; endosome membrane; membrane; apical plasma membrane; endocytic vesicle; extrinsic component of external side of plasma membrane; brush border membrane; lysosomal lumen; extracellular exosome; cytoplasm; lysosome; endosome; brush border; apical part of cell	GO:0004872; GO:0005215; GO:0005509; GO:0005515; GO:0031419; GO:0042803; GO:0046872	receptor activity; transporter activity; calcium ion binding; protein binding; cobalamin binding; protein homodimerization activity; metal ion binding
TC17001086.hg.1	NEURL4; GPS2	neuralized E3 ubiquitin protein ligase 4; G protein pathway suppressor 2	NM_001005408; NM_004489; NM_032442; ENST00000315614; ENST00000380728; ENST00000389167; ENST00000399464; BC014192; BC103901; BC107738; OTTHUMT00000220048; OTTHUMT00000255434; OTTHUMT00000255435; uc002gfw.1; uc002gfx.1; uc002gga.1; uc002ggb.1; ENST00000391950; ENST00000315601; AL122080; AL157493; uc002gfy.1; uc002gfz.1; uc002ggc.1	RefSeq; ENSEMBL; GenBank HTC; GenBank; Havana transcript; UCSC Genes	Homo sapiens neuralized E3 ubiquitin protein ligase 4 (NEURL4), transcript variant 2, mRNA.; Homo sapiens G protein pathway suppressor 2 (GPS2), mRNA.; Homo sapiens neuralized E3 ubiquitin protein ligase 4 (NEURL4), transcript variant 1, mRNA.; neuralized E3 ubiquitin protein ligase 4 [gene_biotype:protein_coding transcript_biotype:protein_coding]; G protein pathway suppressor 2 [gene_biotype:pro…	GO:0000122; GO:0000188; GO:0006325; GO:0007049; GO:0007254; GO:0034260; GO:0046329	negative regulation of transcription from RNA polymerase II promoter; inactivation of MAPK activity; chromatin organization; cell cycle; JNK cascade; negative regulation of GTPase activity; negative regulation of JNK cascade	GO:0005814; GO:0005737; GO:0005856; GO:0005654; GO:0017053; GO:0005634	centriole; cytoplasm; cytoskeleton; nucleoplasm; transcriptional repressor complex; nucleus	GO:0005515; GO:0003714; GO:0005095	protein binding; transcription corepressor activity; GTPase inhibitor activity
Positive correlation
TC07000764.hg.1	SND1; SND1-IT1	staphylococcal nuclease and tudor domain containing 1; SND1 intronic transcript 1	NM_014390; NR_027330; ENST00000354725; ENST00000467238; AK309014; BC017180; OTTHUMT00000349148; OTTHUMT00000349149; OTTHUMT00000349150; OTTHUMT00000349151; OTTHUMT00000349152; OTTHUMT00000349153; OTTHUMT00000349154; OTTHUMT00000349155; OTTHUMT00000349156; OTTHUMT00000349157; OTTHUMT00000349158; OTTHUMT00000349159; OTTHUMT00000349160; OTTHUMT00000349161; OTTHUMT00000349162; OTTHUMT00000349163; uc0…	RefSeq; ENSEMBL; GenBank HTC; GenBank; Havana transcript; UCSC Genes; NONCODE	Homo sapiens staphylococcal nuclease and tudor domain containing 1 (SND1), mRNA.; Homo sapiens SND1 intronic transcript 1 (SND1-IT1), long non-coding RNA.; staphylococcal nuclease and tudor domain containing 1 [gene_biotype:protein_coding transcript_biotype:protein_coding]; staphylococcal nuclease and tudor domain containing 1 [gene_biotype:protein_coding transcript_biotype:processed_transcript];…	GO:0001649; GO:0006351; GO:0006355; GO:0016032; GO:0031047; GO:0090305; GO:0035194; GO:1903506	osteoblast differentiation; transcription, DNA-templated; regulation of transcription, DNA-templated; viral process; gene silencing by RNA; nucleic acid phosphodiester bond hydrolysis; posttranscriptional gene silencing by RNA; regulation of nucleic acid-templated transcription	GO:0005634; GO:0005737; GO:0005739; GO:0016020; GO:0016442; GO:0042470; GO:0070062; GO:0097433	nucleus; cytoplasm; mitochondrion; membrane; RISC complex; melanosome; extracellular exosome; dense body	GO:0003712; GO:0004518; GO:0005515; GO:0044822; GO:0003676	transcription cofactor activity; nuclease activity; protein binding; poly(A) RNA binding; nucleic acid binding
TC16000568.hg.1	NIP7	NIP7, nucleolar pre-rRNA processing protein	NM_001199434; NM_016101; ENST00000254940; ENST00000254941; BC015941; OTTHUMT00000268947; uc002exa.3; uc002exb.3	RefSeq; ENSEMBL; GenBank; Havana transcript; UCSC Genes	Homo sapiens NIP7, nucleolar pre-rRNA processing protein (NIP7), transcript variant 2, mRNA.; Homo sapiens NIP7, nucleolar pre-rRNA processing protein (NIP7), transcript variant 1, mRNA.; NIP7, nucleolar pre-rRNA processing protein [gene_biotype:protein_coding transcript_biotype:protein_coding]; Homo sapiens nuclear import 7 homolog (S. cerevisiae), mRNA (cDNA clone MGC:9263 IMAGE:3922688), compl…	GO:0042255; GO:0042254	ribosome assembly; ribosome biogenesis	GO:0005634; GO:0005730; GO:0005737	nucleus; nucleolus; cytoplasm	GO:0005515; GO:0044822; GO:0003723	protein binding; poly(A) RNA binding; RNA binding
TC03000503.hg.1	CMSS1	cms1 ribosomal small subunit homolog (yeast)	NM_001167924; NM_032359; ENST00000421999; ENST00000489081; ENST00000496116; BC006475; OTTHUMT00000353060; OTTHUMT00000353061; OTTHUMT00000353062; OTTHUMT00000353063; OTTHUMT00000353064; OTTHUMT00000353065; OTTHUMT00000353066; OTTHUMT00000353067; OTTHUMT00000353068; uc003dtk.2; uc003dtl.3; uc021xbt.1; BC071745	RefSeq; ENSEMBL; GenBank; Havana transcript; UCSC Genes	Homo sapiens cms1 ribosomal small subunit homolog (yeast) (CMSS1), transcript variant 2, mRNA.; Homo sapiens cms1 ribosomal small subunit homolog (yeast) (CMSS1), transcript variant 1, mRNA.; cms1 ribosomal small subunit homolog (yeast) [gene_biotype:protein_coding transcript_biotype:protein_coding]; cms1 ribosomal small subunit homolog (yeast) [gene_biotype:protein_coding transcript_biotype:proc…					GO:0044822	poly(A) RNA binding
TC12002032.hg.1	CIT; MIR1178	citron rho-interacting serine/threonine kinase; microRNA 1178	NM_001206999; NM_007174; NR_031589; ENST00000261833; ENST00000392521; ENST00000408396; ENST00000537607; AB023166; OTTHUMT00000259410; OTTHUMT00000259411; OTTHUMT00000259412; OTTHUMT00000259413; uc001txh.2; uc001txi.2; uc001txj.2; uc021rer.1	RefSeq; ENSEMBL; GenBank; NONCODE; Havana transcript; UCSC Genes	Homo sapiens citron rho-interacting serine/threonine kinase (CIT), transcript variant 1, mRNA.; Homo sapiens citron rho-interacting serine/threonine kinase (CIT), transcript variant 2, mRNA.; Homo sapiens microRNA 1178 (MIR1178), microRNA.; citron rho-interacting serine/threonine kinase [gene_biotype:protein_coding transcript_biotype:protein_coding]; microRNA 1178 [gene_biotype:miRNA transcript_b…	GO:0000070; GO:0000910; GO:0006468; GO:0007067; GO:0007091; GO:0007264; GO:0007283; GO:0016358; GO:0032467; GO:0048699; GO:0050774; GO:0007049; GO:0007275; GO:0007399; GO:0016310; GO:0030154; GO:0035556; GO:0051301; GO:0000086; GO:0007030; GO:0008064	mitotic sister chromatid segregation; cytokinesis; protein phosphorylation; mitotic nuclear division; metaphase/anaphase transition of mitotic cell cycle; small GTPase mediated signal transduction; spermatogenesis; dendrite development; positive regulation of cytokinesis; generation of neurons; negative regulation of dendrite morphogenesis; cell cycle; multicellular organismal development; nervou…	GO:0001726; GO:0005773; GO:0005829; GO:0015629; GO:0016020; GO:0005737; GO:0005886; GO:0031985; GO:0043025	ruffle; vacuole; cytosol; actin cytoskeleton; membrane; cytoplasm; plasma membrane; Golgi cisterna; neuronal cell body	GO:0004674; GO:0005515; GO:0005524; GO:0017124; GO:0030165; GO:0046872; GO:0097110; GO:0000166; GO:0004672; GO:0016301; GO:0016740; GO:0016772; GO:0017048	protein serine/threonine kinase activity; protein binding; ATP binding; SH3 domain binding; PDZ domain binding; metal ion binding; scaffold protein binding; nucleotide binding; protein kinase activity; kinase activity; transferase activity; transferase activity, transferring phosphorus-containing groups; Rho GTPase binding	GenMAPP	G13_Signaling_Pathway
TC07001907.hg.1	KIAA1549	KIAA1549	NM_001164665; NM_020910; ENST00000422774; ENST00000440172; AM989470; AM989471; OTTHUMT00000347938; OTTHUMT00000348092; uc011kqi.2; uc011kqj.2; uc011kqk.2; uc011kql.2; ENST00000242365	RefSeq; ENSEMBL; GenBank; Havana transcript; UCSC Genes	Homo sapiens KIAA1549 (KIAA1549), transcript variant 2, mRNA.; Homo sapiens KIAA1549 (KIAA1549), transcript variant 1, mRNA.; KIAA1549 [gene_biotype:protein_coding transcript_biotype:protein_coding]; Homo sapiens mRNA for KIAA1549 protein short-form, v1 (KIAA1549 gene), isolated from brain.; Homo sapiens mRNA for KIAA1549 protein short-form, v2 (KIAA1549 gene), isolated from brain.; novel protein…			GO:0016021; GO:0005634; GO:0005737; GO:0005739; GO:0005829; GO:0005886; GO:0016020; GO:0043005; GO:0043231; GO:0044297	integral component of membrane; nucleus; cytoplasm; mitochondrion; cytosol; plasma membrane; membrane; neuron projection; intracellular membrane-bounded organelle; cell body	GO:0000166; GO:0004672; GO:0004674; GO:0004709; GO:0005057; GO:0005509; GO:0005515; GO:0005524; GO:0016301; GO:0016740; GO:0031267; GO:0031434; GO:0042802; GO:0046872; GO:0046982	nucleotide binding; protein kinase activity; protein serine/threonine kinase activity; MAP kinase kinase kinase activity; receptor signaling protein activity; calcium ion binding; protein binding; ATP binding; kinase activity; transferase activity; small GTPase binding; mitogen-activated protein kinase kinase binding; identical protein binding; metal ion binding; protein heterodimerization activi…	GenMAPP	MAPK_Cascade
TC01004267.hg.1	RCC1	regulator of chromosome condensation 1	NR_030725; NR036473; uc001bqd.2	NONCODE	accn=NR_030725 class=lncRNA name= ref=RefGeneNoncode transcriptId=NR_030725 cpcScore=5.0420300 cnci=-0.1947177; accn=NR036473 class=mRNAlike lncRNA name=SNHG3 ref=lncRNAdb transcriptId=343016 cpcScore=-1.3181900 cnci=-0.3223314; accn=NULL class=lncRNA name= ref=UCSCGeneNoncode transcriptId=uc001bqd.2 cpcScore=-1.1568000 cnci=-0.3572538	GO:0000082; GO:0007052; GO:0007059; GO:0007067; GO:0007088; GO:0016032; GO:0043547; GO:0051225; GO:0051301; GO:0007049	G1/S transition of mitotic cell cycle; mitotic spindle organization; chromosome segregation; mitotic nuclear division; regulation of mitotic nuclear division; viral process; positive regulation of GTPase activity; spindle assembly; cell division; cell cycle	GO:0000790; GO:0000794; GO:0005634; GO:0005654; GO:0005737; GO:0031965	nuclear chromatin; condensed nuclear chromosome; nucleus; nucleoplasm; cytoplasm; nuclear membrane	GO:0003682; GO:0005087; GO:0005515; GO:0031492; GO:0042393; GO:0003677; GO:0005085	chromatin binding; Ran guanyl-nucleotide exchange factor activity; protein binding; nucleosomal DNA binding; histone binding; DNA binding; guanyl-nucleotide exchange factor activity
TC07001540.hg.1	YWHAG	tyrosine 3-monooxygenase/tryptophan 5-monooxygenase activation protein, gamma	NM_012479; ENST00000307630; BC020963; OTTHUMT00000253002; uc011kgj.1; ENST00000453207; ENST00000536755	RefSeq; ENSEMBL; GenBank; Havana transcript; UCSC Genes	Homo sapiens tyrosine 3-monooxygenase/tryptophan 5-monooxygenase activation protein, gamma (YWHAG), mRNA.; tyrosine 3-monooxygenase/tryptophan 5-monooxygenase activation protein, gamma [gene_biotype:protein_coding transcript_biotype:protein_coding]; Homo sapiens tyrosine 3-monooxygenase/tryptophan 5-monooxygenase activation protein, gamma polypeptide, mRNA (cDNA clone MGC:8908 IMAGE:3915246), com…	GO:0000086; GO:0000278; GO:0006367; GO:0006469; GO:0006605; GO:0006915; GO:0006996; GO:0007264; GO:0009966; GO:0010467; GO:0012501; GO:0045664; GO:0048167; GO:0061024; GO:0071901; GO:0097193; GO:1900740	G2/M transition of mitotic cell cycle; mitotic cell cycle; transcription initiation from RNA polymerase II promoter; negative regulation of protein kinase activity; protein targeting; apoptotic process; organelle organization; small GTPase mediated signal transduction; regulation of signal transduction; gene expression; programmed cell death; regulation of neuron differentiation; regulation of sy…	GO:0005829; GO:0005925; GO:0016020; GO:0030659; GO:0043209; GO:0070062; GO:0005737	cytosol; focal adhesion; membrane; cytoplasmic vesicle membrane; myelin sheath; extracellular exosome; cytoplasm	GO:0005080; GO:0005159; GO:0005515; GO:0008426; GO:0019904; GO:0044822	protein kinase C binding; insulin-like growth factor receptor binding; protein binding; protein kinase C inhibitor activity; protein domain specific binding; poly(A) RNA binding
TC02002886.hg.1	HJURP	Holliday junction recognition protein	NM_018410; ENST00000411486; ENST00000432087; ENST00000434039; ENST00000441687; AK301643; AK303109; BC001940; OTTHUMT00000130996; OTTHUMT00000130997; OTTHUMT00000130998; OTTHUMT00000131000; OTTHUMT00000317137; OTTHUMT00000321850; OTTHUMT00000328699; uc002vvg.3; uc010znd.2; uc010zne.2	RefSeq; ENSEMBL; GenBank; Havana transcript; UCSC Genes	Homo sapiens Holliday junction recognition protein (HJURP), transcript variant 1, mRNA.; Holliday junction recognition protein [gene_biotype:protein_coding transcript_biotype:protein_coding]; Holliday junction recognition protein [gene_biotype:protein_coding transcript_biotype:processed_transcript]; Homo sapiens cDNA FLJ53517 complete cds.; Homo sapiens cDNA FLJ53451 complete cds.; Homo sapiens H…	GO:0006334; GO:0007049; GO:0007059; GO:0034080; GO:0043254; GO:0051101	nucleosome assembly; cell cycle; chromosome segregation; CENP-A containing nucleosome assembly; regulation of protein complex assembly; regulation of DNA binding	GO:0000775; GO:0000777; GO:0005634; GO:0005654; GO:0005730; GO:0005737; GO:0005694	chromosome, centromeric region; condensed chromosome kinetochore; nucleus; nucleoplasm; nucleolus; cytoplasm; chromosome	GO:0003677; GO:0005515; GO:0042393; GO:0042802	DNA binding; protein binding; histone binding; identical protein binding
TC07000455.hg.1	GTF2IRD1	GTF2I repeat domain containing 1	NM_001199207; NM_005685; NM_016328; ENST00000265755; ENST00000424337; ENST00000455841; ENST00000476977; ENST00000489094; AB209389; BC018136; OTTHUMT00000252654; OTTHUMT00000351530; OTTHUMT00000351531; OTTHUMT00000351532; OTTHUMT00000351533; OTTHUMT00000351534; OTTHUMT00000351535; uc003uap.3; uc003uaq.3; uc003uar.1; uc010lbq.3	RefSeq; ENSEMBL; GenBank; Havana transcript; UCSC Genes	Homo sapiens GTF2I repeat domain containing 1 (GTF2IRD1), transcript variant 3, mRNA.; Homo sapiens GTF2I repeat domain containing 1 (GTF2IRD1), transcript variant 2, mRNA.; Homo sapiens GTF2I repeat domain containing 1 (GTF2IRD1), transcript variant 1, mRNA.; GTF2I repeat domain containing 1 [gene_biotype:protein_coding transcript_biotype:protein_coding]; GTF2I repeat domain containing 1 [gene_b…	GO:0006351; GO:0006355; GO:0006357; GO:0007275; GO:0014886; GO:0006366	transcription, DNA-templated; regulation of transcription, DNA-templated; regulation of transcription from RNA polymerase II promoter; multicellular organismal development; transition between slow and fast fiber; transcription from RNA polymerase II promoter	GO:0005634; GO:0005654; GO:0005737	nucleus; nucleoplasm; cytoplasm	GO:0003677; GO:0003700; GO:0003705	DNA binding; transcription factor activity, sequence-specific DNA binding; transcription factor activity, RNA polymerase II distal enhancer sequence-specific binding
TC03001466.hg.1	TKT	transketolase	NM_001064; NM_001135055; ENST00000296289; ENST00000423516; ENST00000423525; ENST00000461139; ENST00000462138; AK293438; AK301231; AK303191; BC002433; BC009970; OTTHUMT00000350356; OTTHUMT00000350357; OTTHUMT00000350358; OTTHUMT00000350359; OTTHUMT00000350362; OTTHUMT00000350363; OTTHUMT00000350364; OTTHUMT00000350365; OTTHUMT00000350366; OTTHUMT00000350367; OTTHUMT00000350368; OTTHUMT00000350369;…	RefSeq; ENSEMBL; GenBank; Havana transcript; UCSC Genes	Homo sapiens transketolase (TKT), transcript variant 1, mRNA.; Homo sapiens transketolase (TKT), transcript variant 2, mRNA.; transketolase [gene_biotype:protein_coding transcript_biotype:protein_coding]; transketolase [gene_biotype:protein_coding transcript_biotype:processed_transcript]; Homo sapiens cDNA FLJ54957 complete cds, highly similar to Transketolase (EC 2.2.1.1).; Homo sapiens cDNA FLJ…	GO:0005975; GO:0005999; GO:0006098; GO:0006112; GO:0009052; GO:0040008; GO:0044281; GO:0046166; GO:0008152	carbohydrate metabolic process; xylulose biosynthetic process; pentose-phosphate shunt; energy reserve metabolic process; pentose-phosphate shunt, non-oxidative branch; regulation of growth; small molecule metabolic process; glyceraldehyde-3-phosphate biosynthetic process; metabolic process	GO:0005634; GO:0005654; GO:0005777; GO:0005829; GO:0031982; GO:0043209; GO:0070062	nucleus; nucleoplasm; peroxisome; cytosol; vesicle; myelin sheath; extracellular exosome	GO:0004802; GO:0005515; GO:0042803; GO:0046872; GO:0048037; GO:0003824; GO:0016740	transketolase activity; protein binding; protein homodimerization activity; metal ion binding; cofactor binding; catalytic activity; transferase activity	GenMAPP; HumanCyc	Pentose_Phosphate_Pathway; DRIBOPMET-PWY; NONOXIPENT-PWY
TC08000588.hg.1	PTDSS1	phosphatidylserine synthase 1	NM_014754; ENST00000517309; ENST00000518776; ENST00000522072; BC002376; BC004192; OTTHUMT00000379743; OTTHUMT00000379744; OTTHUMT00000379745; OTTHUMT00000379746; OTTHUMT00000379747; OTTHUMT00000379748; uc003yht.1; uc003yhu.1; ENST00000455950	RefSeq; ENSEMBL; GenBank; Havana transcript; UCSC Genes	Homo sapiens phosphatidylserine synthase 1 (PTDSS1), transcript variant 1, mRNA.; phosphatidylserine synthase 1 [gene_biotype:protein_coding transcript_biotype:protein_coding]; phosphatidylserine synthase 1 [gene_biotype:protein_coding transcript_biotype:processed_transcript]; Homo sapiens phosphatidylserine synthase 1, mRNA (cDNA clone MGC:8590 IMAGE:2961075), complete cds.; Homo sapiens phospha…	GO:0006644; GO:0006659; GO:0044281; GO:0046474; GO:0006629; GO:0008654	phospholipid metabolic process; phosphatidylserine biosynthetic process; small molecule metabolic process; glycerophospholipid biosynthetic process; lipid metabolic process; phospholipid biosynthetic process	GO:0005789; GO:0016020; GO:0016021; GO:0005783	endoplasmic reticulum membrane; membrane; integral component of membrane; endoplasmic reticulum	GO:0016740	transferase activity	HumanCyc	PWY-5669; PHOSLIPSYN2-PWY
TC08001507.hg.1	SLC25A32	solute carrier family 25 (mitochondrial folate carrier), member 32	NM_030780; ENST00000297578; ENST00000523701; AK300748; BC021893; OTTHUMT00000380290; OTTHUMT00000381240; OTTHUMT00000381493; OTTHUMT00000381494; OTTHUMT00000381495; ENST00000424899; ENST00000543107; uc003yll.3; uc011lhr.2	RefSeq; ENSEMBL; GenBank; Havana transcript; UCSC Genes	Homo sapiens solute carrier family 25 (mitochondrial folate carrier), member 32 (SLC25A32), transcript variant 1, mRNA.; solute carrier family 25 (mitochondrial folate carrier), member 32 [gene_biotype:protein_coding transcript_biotype:protein_coding]; solute carrier family 25 (mitochondrial folate carrier), member 32 [gene_biotype:protein_coding transcript_biotype:processed_transcript]; Homo sap…	GO:0006544; GO:0006766; GO:0006767; GO:0006839; GO:0015884; GO:0044281; GO:0046655; GO:0006810	glycine metabolic process; vitamin metabolic process; water-soluble vitamin metabolic process; mitochondrial transport; folic acid transport; small molecule metabolic process; folic acid metabolic process; transport	GO:0005743; GO:0016021; GO:0005739; GO:0016020; GO:0031966	mitochondrial inner membrane; integral component of membrane; mitochondrion; membrane; mitochondrial membrane	GO:0008517	folic acid transporter activity
TC11000854.hg.1	DDIAS	DNA damage-induced apoptosis suppressor	NM_145018; ENST00000329143; ENST00000524921; ENST00000525361; ENST00000525388; ENST00000528759; ENST00000533655; ENST00000533750; AK058145; AK297366; AK299581; BC039268; ENST00000430323; uc001ozt.3; uc009yvd.2; uc010rsr.2; uc010rss.2	RefSeq; ENSEMBL; GenBank; UCSC Genes	Homo sapiens DNA damage-induced apoptosis suppressor (DDIAS), mRNA.; DNA damage-induced apoptosis suppressor [gene_biotype:protein_coding transcript_biotype:protein_coding]; DNA damage-induced apoptosis suppressor [gene_biotype:protein_coding transcript_biotype:processed_transcript]; Homo sapiens cDNA FLJ25416 fis, clone TST03452.; Homo sapiens cDNA FLJ61316 complete cds.; Homo sapiens cDNA FLJ58…	GO:0006915; GO:0006974; GO:0007286; GO:0030097; GO:0034644; GO:0071345; GO:0071447; GO:0071480; GO:0071850; GO:2000270; GO:0007049; GO:0007050	apoptotic process; cellular response to DNA damage stimulus; spermatid development; hemopoiesis; cellular response to UV; cellular response to cytokine stimulus; cellular response to hydroperoxide; cellular response to gamma radiation; mitotic cell cycle arrest; negative regulation of fibroblast apoptotic process; cell cycle; cell cycle arrest	GO:0005634; GO:0005737	nucleus; cytoplasm
TC07002040.hg.1	RHEB	Ras homolog enriched in brain	NM_005614; ENST00000262187; ENST00000472642; ENST00000496004; BC016155; BC066307; BC107705; OTTHUMT00000348468; OTTHUMT00000348469; OTTHUMT00000348470; OTTHUMT00000348471; OTTHUMT00000348559; OTTHUMT00000348560; OTTHUMT00000348561; uc003wkh.1	RefSeq; ENSEMBL; GenBank; Havana transcript; UCSC Genes	Homo sapiens Ras homolog enriched in brain (RHEB), mRNA.; Ras homolog enriched in brain [gene_biotype:protein_coding transcript_biotype:protein_coding]; Homo sapiens Ras homolog enriched in brain, mRNA (cDNA clone MGC:1391 IMAGE:3528583), complete cds.; Homo sapiens Ras homolog enriched in brain, mRNA (cDNA clone MGC:87123 IMAGE:5274556), complete cds.; Homo sapiens Ras homolog enriched in brain,…	GO:0006367; GO:0007050; GO:0007165; GO:0007264; GO:0008286; GO:0010467; GO:0016236; GO:0032008; GO:0048714; GO:2000074; GO:0032006; GO:0015031	transcription initiation from RNA polymerase II promoter; cell cycle arrest; signal transduction; small GTPase mediated signal transduction; insulin receptor signaling pathway; gene expression; macroautophagy; positive regulation of TOR signaling; positive regulation of oligodendrocyte differentiation; regulation of type B pancreatic cell development; regulation of TOR signaling; protein transport	GO:0000139; GO:0005681; GO:0005765; GO:0005789; GO:0005829; GO:0016020; GO:0070062; GO:0005737; GO:0005783; GO:0005794; GO:0012505; GO:0005622; GO:0005886; GO:0030425; GO:0043025	Golgi membrane; spliceosomal complex; lysosomal membrane; endoplasmic reticulum membrane; cytosol; membrane; extracellular exosome; cytoplasm; endoplasmic reticulum; Golgi apparatus; endomembrane system; intracellular; plasma membrane; dendrite; neuronal cell body	GO:0003924; GO:0005515; GO:0005525; GO:0019901; GO:0046872; GO:0000166; GO:0019003	GTPase activity; protein binding; GTP binding; protein kinase binding; metal ion binding; nucleotide binding; GDP binding
TC02001139.hg.1	SLC39A10	solute carrier family 39 (zinc transporter), member 10	NM_001127257; NM_020342; ENST00000359634; ENST00000409086; ENST00000464301; AK294771; BC101516; BC112223; OTTHUMT00000334995; OTTHUMT00000335185; OTTHUMT00000335186; OTTHUMT00000335187; OTTHUMT00000335189; OTTHUMT00000335190; OTTHUMT00000335191; OTTHUMT00000335192; OTTHUMT00000335193; uc002utg.4; uc002uth.4; uc010zgp.2; ENST00000541054	RefSeq; ENSEMBL; GenBank; Havana transcript; UCSC Genes	Homo sapiens solute carrier family 39 (zinc transporter), member 10 (SLC39A10), transcript variant 1, mRNA.; Homo sapiens solute carrier family 39 (zinc transporter), member 10 (SLC39A10), transcript variant 2, mRNA.; solute carrier family 39 (zinc transporter), member 10 [gene_biotype:protein_coding transcript_biotype:protein_coding]; solute carrier family 39 (zinc transporter), member 10 [gene_…	GO:0002903; GO:0006882; GO:0030890; GO:0050861; GO:0055085; GO:0071578; GO:1903615; GO:0006810; GO:0006811; GO:0006829; GO:0030001	negative regulation of B cell apoptotic process; cellular zinc ion homeostasis; positive regulation of B cell proliferation; positive regulation of B cell receptor signaling pathway; transmembrane transport; zinc II ion transmembrane import; positive regulation of protein tyrosine phosphatase activity; transport; ion transport; zinc II ion transport; metal ion transport	GO:0005886; GO:0016021; GO:0016020	plasma membrane; integral component of membrane; membrane	GO:0005385; GO:0046873	zinc ion transmembrane transporter activity; metal ion transmembrane transporter activity
TC06001097.hg.1	MTHFD1L	methylenetetrahydrofolate dehydrogenase (NADP+ dependent) 1-like	NM_001242767; NM_001242768; NM_001242769; NM_015440; ENST00000367307; ENST00000367321; ENST00000478643; AK127089; AK310342; BC136685; BC144369; OTTHUMT00000042697; OTTHUMT00000042698; OTTHUMT00000042699; OTTHUMT00000042700; OTTHUMT00000042701; OTTHUMT00000042702; OTTHUMT00000042703; OTTHUMT00000042704; OTTHUMT00000042705; uc003qoa.2; uc003qob.3; uc003qoc.3; uc011een.2; uc021zgs.1; uc021zgt.1; ENS…	RefSeq; ENSEMBL; GenBank; GenBank HTC; Havana transcript; UCSC Genes	Homo sapiens methylenetetrahydrofolate dehydrogenase (NADP+ dependent) 1-like (MTHFD1L), transcript variant 1, mRNA.; Homo sapiens methylenetetrahydrofolate dehydrogenase (NADP+ dependent) 1-like (MTHFD1L), transcript variant 3, mRNA.; Homo sapiens methylenetetrahydrofolate dehydrogenase (NADP+ dependent) 1-like (MTHFD1L), transcript variant 4, mRNA.; Homo sapiens methylenetetrahydrofolate dehydr…			GO:0005739; GO:0005759; GO:0005829; GO:0016020	mitochondrion; mitochondrial matrix; cytosol; membrane			HumanCyc	GLYCCAT-PWY; CODH-PWY; PWY-2201; PWY-2161; PWY-5030
TC11000325.hg.1	NAT10	N-acetyltransferase 10 (GCN5-related)	NM_001144030; NM_024662; ENST00000257829; ENST00000527971; ENST00000531159; ENST00000532555; BC035558; uc001mvk.3; uc010ren.2	RefSeq; ENSEMBL; GenBank; UCSC Genes	Homo sapiens N-acetyltransferase 10 (GCN5-related) (NAT10), transcript variant 2, mRNA.; Homo sapiens N-acetyltransferase 10 (GCN5-related) (NAT10), transcript variant 1, mRNA.; N-acetyltransferase 10 (GCN5-related) [gene_biotype:protein_coding transcript_biotype:protein_coding]; N-acetyltransferase 10 (GCN5-related) [gene_biotype:protein_coding transcript_biotype:processed_transcript]; Homo sapi…	GO:0008152; GO:0008150	metabolic process; biological_process	GO:0000784; GO:0005634; GO:0005697; GO:0005730; GO:0016020	nuclear chromosome, telomeric region; nucleus; telomerase holoenzyme complex; nucleolus; membrane	GO:0005515; GO:0005524; GO:0008080; GO:0044822; GO:0000166; GO:0016740; GO:0016746	protein binding; ATP binding; N-acetyltransferase activity; poly(A) RNA binding; nucleotide binding; transferase activity; transferase activity, transferring acyl groups
TC16001121.hg.1	RPGRIP1L	RPGRIP1-like	NM_001127897; NM_015272; ENST00000262135; ENST00000379925; AK304790; AK307929; BC017977; BC136433; EF565106; uc002eho.4; uc002ehp.3; uc002ehq.1; uc010cbx.3; uc010cby.1; uc010vgy.2; uc010vgz.1	RefSeq; ENSEMBL; GenBank; GenBank HTC; UCSC Genes	Homo sapiens RPGRIP1-like (RPGRIP1L), transcript variant 2, mRNA.; Homo sapiens RPGRIP1-like (RPGRIP1L), transcript variant 1, mRNA.; RPGRIP1-like [gene_biotype:protein_coding transcript_biotype:protein_coding]; Homo sapiens cDNA FLJ52077 complete cds, weakly similar to X-linked retinitis pigmentosa GTPase regulator-interacting protein 1.; Homo sapiens cDNA, FLJ97877.; Homo sapiens RPGRIP1-like, …			GO:0005737; GO:0005813; GO:0005829; GO:0005911; GO:0005923; GO:0005929; GO:0005930; GO:0035869; GO:0036064; GO:0005815; GO:0005856; GO:0030054; GO:0042995	cytoplasm; centrosome; cytosol; cell-cell junction; bicellular tight junction; cilium; axoneme; ciliary transition zone; ciliary basal body; microtubule organizing center; cytoskeleton; cell junction; cell projection	GO:0005515; GO:0031870	protein binding; thromboxane A2 receptor binding
TC01002475.hg.1	YARS	tyrosyl-tRNA synthetase	NM_003680; ENST00000373477; ENST00000469100; AK127182; BC001933; BC016689; BC035242; OTTHUMT00000011225; OTTHUMT00000011226; OTTHUMT00000011227; OTTHUMT00000011228; OTTHUMT00000011229; OTTHUMT00000011230; OTTHUMT00000011231; OTTHUMT00000011232; OTTHUMT00000011233; uc001bvw.1; uc001bvx.1; uc001bvy.1	RefSeq; ENSEMBL; GenBank; Havana transcript; UCSC Genes	Homo sapiens tyrosyl-tRNA synthetase (YARS), mRNA.; tyrosyl-tRNA synthetase [gene_biotype:protein_coding transcript_biotype:protein_coding]; tyrosyl-tRNA synthetase [gene_biotype:protein_coding transcript_biotype:processed_transcript]; Homo sapiens cDNA FLJ45247 fis, clone BRCOC2016661, highly similar to Tyrosyl-tRNA synthetase (EC 6.1.1.1).; Homo sapiens tyrosyl-tRNA synthetase, mRNA (cDNA clone…	GO:0006418; GO:0006428; GO:0006437; GO:0006915; GO:0007165; GO:0010467; GO:0006412	tRNA aminoacylation for protein translation; isoleucyl-tRNA aminoacylation; tyrosyl-tRNA aminoacylation; apoptotic process; signal transduction; gene expression; translation	GO:0005615; GO:0005634; GO:0005737; GO:0005829	extracellular space; nucleus; cytoplasm; cytosol	GO:0000049; GO:0004822; GO:0004831; GO:0004871; GO:0005153; GO:0005524; GO:0044822; GO:0000166; GO:0003723; GO:0004812; GO:0016874	tRNA binding; isoleucine-tRNA ligase activity; tyrosine-tRNA ligase activity; signal transducer activity; interleukin-8 receptor binding; ATP binding; poly(A) RNA binding; nucleotide binding; RNA binding; aminoacyl-tRNA ligase activity; ligase activity	HumanCyc	TRNA-CHARGING-PWY
TC16001234.hg.1	AARS	alanyl-tRNA synthetase	NM_001605; ENST00000261772; AK299098; BC011451; uc002eyn.1; uc010vlu.1	RefSeq; ENSEMBL; GenBank; UCSC Genes	Homo sapiens alanyl-tRNA synthetase (AARS), mRNA.; alanyl-tRNA synthetase [gene_biotype:protein_coding transcript_biotype:protein_coding]; Homo sapiens cDNA FLJ61339 complete cds, highly similar to Alanyl-tRNA synthetase (EC 6.1.1.7).; Homo sapiens alanyl-tRNA synthetase, mRNA (cDNA clone MGC:9334 IMAGE:3450606), complete cds.	GO:0001942; GO:0006400; GO:0006418; GO:0006419; GO:0006450; GO:0006457; GO:0008033; GO:0010467; GO:0021680; GO:0030968; GO:0043200; GO:0043524; GO:0050885; GO:0006412; GO:0034620; GO:0043039; GO:0043588; GO:0050905	hair follicle development; tRNA modification; tRNA aminoacylation for protein translation; alanyl-tRNA aminoacylation; regulation of translational fidelity; protein folding; tRNA processing; gene expression; cerebellar Purkinje cell layer development; endoplasmic reticulum unfolded protein response; response to amino acid; negative regulation of neuron apoptotic process; neuromuscular process con…	GO:0005737; GO:0005739; GO:0005829; GO:0016020; GO:0070062	cytoplasm; mitochondrion; cytosol; membrane; extracellular exosome	GO:0000049; GO:0002161; GO:0004813; GO:0005524; GO:0016597; GO:0046872; GO:0000166; GO:0003676; GO:0003723; GO:0004812; GO:0016874; GO:0016876; GO:0005515; GO:0008270	tRNA binding; aminoacyl-tRNA editing activity; alanine-tRNA ligase activity; ATP binding; amino acid binding; metal ion binding; nucleotide binding; nucleic acid binding; RNA binding; aminoacyl-tRNA ligase activity; ligase activity; ligase activity, forming aminoacyl-tRNA and related compounds; protein binding; zinc ion binding	HumanCyc	TRNA-CHARGING-PWY
TC07002073.hg.1	LMBR1	limb development membrane protein 1	NM_022458; ENST00000353442; ENST00000359422; ENST00000461603; AK299753; AL833934; AL834394; BC017663; BC063649; OTTHUMT00000347939; OTTHUMT00000347940; OTTHUMT00000347941; OTTHUMT00000347942; OTTHUMT00000347943; OTTHUMT00000348014; OTTHUMT00000348015; OTTHUMT00000348016; OTTHUMT00000348017; OTTHUMT00000348018; OTTHUMT00000348019; OTTHUMT00000348020; OTTHUMT00000348021; OTTHUMT00000348022; OTTHUMT…	RefSeq; ENSEMBL; GenBank; GenBank HTC; Havana transcript; UCSC Genes	Homo sapiens limb development membrane protein 1 (LMBR1), mRNA.; limb development membrane protein 1 [gene_biotype:protein_coding transcript_biotype:protein_coding]; limb development membrane protein 1 [gene_biotype:protein_coding transcript_biotype:processed_transcript]; Homo sapiens cDNA FLJ54145 complete cds, highly similar to Limb region 1 protein homolog.; Homo sapiens mRNA; cDNA DKFZp547F22…	GO:0042733	embryonic digit morphogenesis	GO:0016021; GO:0016020	integral component of membrane; membrane
TC11000304.hg.1	RCN1	reticulocalbin 1, EF-hand calcium binding domain	NM_002901; ENST00000054950; ENST00000506388; ENST00000532942; AK094360; BC010120; uc001mtk.3; uc010reb.2; NR_033971; uc021qfo.1; AK293652; uc021qfp.1	RefSeq; ENSEMBL; GenBank; UCSC Genes; NONCODE	Homo sapiens reticulocalbin 1, EF-hand calcium binding domain (RCN1), mRNA.; reticulocalbin 1, EF-hand calcium binding domain [gene_biotype:protein_coding transcript_biotype:protein_coding]; reticulocalbin 1, EF-hand calcium binding domain [gene_biotype:protein_coding transcript_biotype:processed_transcript]; Homo sapiens cDNA FLJ37041 fis, clone BRACE2011892, highly similar to RETICULOCALBIN 1 P…	GO:0001701; GO:0043010	in utero embryonic development; camera-type eye development	GO:0005783; GO:0005788	endoplasmic reticulum; endoplasmic reticulum lumen	GO:0005509; GO:0005515; GO:0046872	calcium ion binding; protein binding; metal ion binding
TC16000579.hg.1	SF3B3	splicing factor 3b subunit 3	NM_012426; ENST00000302516; BC068974; OTTHUMT00000268972; uc002ezf.3; ENST00000310750	RefSeq; ENSEMBL; GenBank; Havana transcript; UCSC Genes	Homo sapiens splicing factor 3b, subunit 3, 130kDa (SF3B3), mRNA.; splicing factor 3b, subunit 3, 130kDa [gene_biotype:protein_coding transcript_biotype:protein_coding]; Homo sapiens splicing factor 3b, subunit 3, 130kDa, mRNA (cDNA clone MGC:74943 IMAGE:6168677), complete cds.; splicing factor 3b, subunit 3, 130kDa[gene_biotype:protein_coding transcript_biotype:protein_coding]; cdna:known chromo…	GO:0000375; GO:0000398; GO:0006397; GO:0006461; GO:0008380; GO:0010467; GO:0042177	RNA splicing, via transesterification reactions; mRNA splicing, via spliceosome; mRNA processing; protein complex assembly; RNA splicing; gene expression; negative regulation of protein catabolic process	GO:0005634; GO:0005654; GO:0005681; GO:0005689; GO:0005730; GO:0030532; GO:0071013	nucleus; nucleoplasm; spliceosomal complex; U12-type spliceosomal complex; nucleolus; small nuclear ribonucleoprotein complex; catalytic step 2 spliceosome	GO:0003723; GO:0005515; GO:0003676	RNA binding; protein binding; nucleic acid binding
TC11002708.hg.1	SLC3A2	solute carrier family 3 (amino acid transporter heavy chain), member 2	NR_037193	NONCODE	accn=NR_037193 class=lncRNA name= ref=RefGeneNoncode transcriptId=NR_037193 cpcScore=5.7013500 cnci=-0.2738586	GO:0005975; GO:0006811; GO:0006816; GO:0006865; GO:0007596; GO:0015827; GO:0016049; GO:0035725; GO:0043330; GO:0050900; GO:0055085; GO:0060356; GO:0006810; GO:0008152	carbohydrate metabolic process; ion transport; calcium ion transport; amino acid transport; blood coagulation; tryptophan transport; cell growth; sodium ion transmembrane transport; response to exogenous dsRNA; leukocyte migration; transmembrane transport; leucine import; transport; metabolic process	GO:0005634; GO:0005737; GO:0005886; GO:0009986; GO:0016020; GO:0016021; GO:0016324; GO:0042470; GO:0070062	nucleus; cytoplasm; plasma membrane; cell surface; membrane; integral component of membrane; apical plasma membrane; melanosome; extracellular exosome	GO:0003725; GO:0003824; GO:0005432; GO:0005515; GO:0015175; GO:0043169; GO:0044822	double-stranded RNA binding; catalytic activity; calcium:sodium antiporter activity; protein binding; neutral amino acid transmembrane transporter activity; cation binding; poly(A) RNA binding
TC02003807.hg.1	ATIC	5-aminoimidazole-4-carboxamide ribonucleotide formyltransferase/IMP cyclohydrolase	D82348; CR604622	NONCODE	accn=D82348 class=mRNAlike lncRNA name=Human lncRNA ref=JounralRNA transcriptId=4955 cpcScore=9.0512400 cnci=-0.1583471; accn=CR604622 class=mRNAlike lncRNA name=NULL ref=H-invitational v7.5 transcriptId=HIT000283817 cpcScore=-0.2639880 cnci=-0.2941815	GO:0003360; GO:0006139; GO:0006144; GO:0006189; GO:0009116; GO:0009168; GO:0010035; GO:0021549; GO:0021987; GO:0031100; GO:0044281; GO:0046452; GO:0046654; GO:0055086; GO:0006164; GO:0008152; GO:0009259	brainstem development; nucleobase-containing compound metabolic process; purine nucleobase metabolic process; 'de novo' IMP biosynthetic process; nucleoside metabolic process; purine ribonucleoside monophosphate biosynthetic process; response to inorganic substance; cerebellum development; cerebral cortex development; organ regeneration; small molecule metabolic process; dihydrofolate metabolic p…	GO:0005739; GO:0005829; GO:0016020; GO:0070062	mitochondrion; cytosol; membrane; extracellular exosome	GO:0003937; GO:0004643; GO:0042803; GO:0003824; GO:0016740; GO:0016787	IMP cyclohydrolase activity; phosphoribosylaminoimidazolecarboxamide formyltransferase activity; protein homodimerization activity; catalytic activity; transferase activity; hydrolase activity	HumanCyc	PWY-6123; PWY-6124
TC11003149.hg.1	CKAP5	cytoskeleton associated protein 5	BC017856	NONCODE	accn=BC017856 class=mRNAlike lncRNA name=NULL ref=H-invitational v7.5 transcriptId=HIT000089435 cpcScore=4.2614600 cnci=-0.2843226	GO:0000086; GO:0000278; GO:0006996; GO:0007051; GO:0007067; GO:0007264; GO:0030951; GO:0050658; GO:0051297; GO:0051301; GO:0007049	G2/M transition of mitotic cell cycle; mitotic cell cycle; organelle organization; spindle organization; mitotic nuclear division; small GTPase mediated signal transduction; establishment or maintenance of microtubule cytoskeleton polarity; RNA transport; centrosome organization; cell division; cell cycle	GO:0000922; GO:0000930; GO:0005813; GO:0005829; GO:0015630; GO:0016020; GO:0035371; GO:0043234; GO:0005737; GO:0005815; GO:0005856	spindle pole; gamma-tubulin complex; centrosome; cytosol; microtubule cytoskeleton; membrane; microtubule plus-end; protein complex; cytoplasm; microtubule organizing center; cytoskeleton	GO:0005515	protein binding
TC02003327.hg.1	CCT7	chaperonin containing TCP1, subunit 7 (eta)	NR_029402; NR_029403	NONCODE	accn=NR_029402 class=lncRNA name= ref=RefGeneNoncode transcriptId=NR_029402 cpcScore=10.7881000 cnci=-0.1584271; accn=NR_029403 class=lncRNA name= ref=RefGeneNoncode transcriptId=NR_029403 cpcScore=8.9296700 cnci=-0.1443359	GO:0006457; GO:0007339; GO:0044267; GO:0051084; GO:1901998	protein folding; binding of sperm to zona pellucida; cellular protein metabolic process; 'de novo' posttranslational protein folding; toxin transport	GO:0002199; GO:0005737; GO:0005739; GO:0005829; GO:0005832; GO:0005874; GO:0044297; GO:0070062	zona pellucida receptor complex; cytoplasm; mitochondrion; cytosol; chaperonin-containing T-complex; microtubule; cell body; extracellular exosome	GO:0005515; GO:0005524; GO:0042802; GO:0051082; GO:0000166	protein binding; ATP binding; identical protein binding; unfolded protein binding; nucleotide binding
TC07002605.hg.1	NUP205	nucleoporin 205kDa	D86978	NONCODE	accn=D86978 class=mRNAlike lncRNA name=Human lncRNA ref=JounralRNA transcriptId=3800 cpcScore=19.5145000 cnci=-0.3275288	GO:0000059; GO:0000278; GO:0005975; GO:0006913; GO:0007077; GO:0008033; GO:0008645; GO:0010467; GO:0010827; GO:0015758; GO:0016032; GO:0016925; GO:0019048; GO:0019054; GO:0019058; GO:0019083; GO:0019221; GO:0031047; GO:0034605; GO:0043687; GO:0044267; GO:0044281; GO:0051028; GO:0051292; GO:0055085; GO:1900034; GO:0006810; GO:0015031	protein import into nucleus, docking; mitotic cell cycle; carbohydrate metabolic process; nucleocytoplasmic transport; mitotic nuclear envelope disassembly; tRNA processing; hexose transport; gene expression; regulation of glucose transport; glucose transport; viral process; protein sumoylation; modulation by virus of host morphology or physiology; modulation by virus of host process; viral life …	GO:0005635; GO:0005643; GO:0005654; GO:0005737; GO:0016020; GO:0031965; GO:0034399; GO:0044611; GO:0005634	nuclear envelope; nuclear pore; nucleoplasm; cytoplasm; membrane; nuclear membrane; nuclear periphery; nuclear pore inner ring; nucleus	GO:0005515; GO:0017056	protein binding; structural constituent of nuclear pore
TC01001033.hg.1	WDR3	WD repeat domain 3	NM_006784; ENST00000349139; ENST00000369441; ENST00000471680; BC058836; BC148244; OTTHUMT00000033720; OTTHUMT00000033721; OTTHUMT00000033722; uc001ehh.2; uc001ehi.2; uc010oxe.1	RefSeq; ENSEMBL; GenBank; Havana transcript; UCSC Genes	Homo sapiens WD repeat domain 3 (WDR3), mRNA.; WD repeat domain 3 [gene_biotype:protein_coding transcript_biotype:protein_coding]; WD repeat domain 3 [gene_biotype:protein_coding transcript_biotype:processed_transcript]; Homo sapiens WD repeat domain 3, mRNA (cDNA clone IMAGE:6745281), complete cds.; Homo sapiens cDNA clone IMAGE:40123299.; WD repeat domain 3[gene_biotype:protein_coding transcrip…	GO:0000462	maturation of SSU-rRNA from tricistronic rRNA transcript (SSU-rRNA, 5.8S rRNA, LSU-rRNA)	GO:0005634; GO:0005730; GO:0031965; GO:0032040; GO:0034388	nucleus; nucleolus; nuclear membrane; small-subunit processome; Pwp2p-containing subcomplex of 90S preribosome	GO:0030515; GO:0044822; GO:0005515	snoRNA binding; poly(A) RNA binding; protein binding
TC02000057.hg.1	RRM2	ribonucleotide reductase M2	NM_001034; NM_001165931; ENST00000304567; ENST00000360566; BC001886; BC030154; OTTHUMT00000206895; OTTHUMT00000323530; OTTHUMT00000323531; OTTHUMT00000323532; OTTHUMT00000323533; OTTHUMT00000353209; OTTHUMT00000353210; OTTHUMT00000353211; OTTHUMT00000353212; OTTHUMT00000364902; uc021vdr.1	RefSeq; ENSEMBL; GenBank; Havana transcript; UCSC Genes	Homo sapiens ribonucleotide reductase M2 (RRM2), transcript variant 2, mRNA.; Homo sapiens ribonucleotide reductase M2 (RRM2), transcript variant 1, mRNA.; ribonucleotide reductase M2 [gene_biotype:protein_coding transcript_biotype:protein_coding]; Homo sapiens ribonucleotide reductase M2 polypeptide, mRNA (cDNA clone MGC:1551 IMAGE:3528619), complete cds.; Homo sapiens ribonucleotide reductase M…	GO:0000082; GO:0000083; GO:0000278; GO:0006260; GO:0009186; GO:0009263; GO:0015949; GO:0044281; GO:0051290; GO:0055086; GO:0055114; GO:0009262; GO:0051259	G1/S transition of mitotic cell cycle; regulation of transcription involved in G1/S transition of mitotic cell cycle; mitotic cell cycle; DNA replication; deoxyribonucleoside diphosphate metabolic process; deoxyribonucleotide biosynthetic process; nucleobase-containing small molecule interconversion; small molecule metabolic process; protein heterotetramerization; nucleobase-containing small mole…	GO:0005634; GO:0005654; GO:0005737; GO:0005829; GO:0005971; GO:0016020; GO:0016021	nucleus; nucleoplasm; cytoplasm; cytosol; ribonucleoside-diphosphate reductase complex; membrane; integral component of membrane	GO:0004748; GO:0005515; GO:0046872; GO:0016491	ribonucleoside-diphosphate reductase activity, thioredoxin disulfide as acceptor; protein binding; metal ion binding; oxidoreductase activity	HumanCyc	PWY-6125; PWY-6126; PWY0-166
TC0X000568.hg.1	PLS3	plastin 3	NM_001136025; NM_001172335; NM_005032; ENST00000289290; ENST00000355899; ENST00000420625; ENST00000539310; AK294385; AK294509; AK295429; AK298501; AK300575; AK311211; AK311397; BC039049; BC056898; OTTHUMT00000057976; OTTHUMT00000057977; OTTHUMT00000356067; OTTHUMT00000356068; OTTHUMT00000356232; OTTHUMT00000356233; OTTHUMT00000356234; uc004eqd.3; uc004eqe.3; uc010nqf.3; uc010nqg.3; uc011mtf.2; uc…	RefSeq; ENSEMBL; GenBank; GenBank HTC; Havana transcript; UCSC Genes	Homo sapiens plastin 3 (PLS3), transcript variant 2, mRNA.; Homo sapiens plastin 3 (PLS3), transcript variant 3, mRNA.; Homo sapiens plastin 3 (PLS3), transcript variant 1, mRNA.; plastin 3 [gene_biotype:protein_coding transcript_biotype:protein_coding]; Homo sapiens cDNA FLJ61108 complete cds, highly similar to Plastin-3.; Homo sapiens cDNA FLJ59681 complete cds, highly similar to Plastin-3.; Ho…	GO:0042491; GO:0060348	auditory receptor cell differentiation; bone development	GO:0005737; GO:0032420	cytoplasm; stereocilium	GO:0003779; GO:0005509; GO:0046872; GO:0005515	actin binding; calcium ion binding; metal ion binding; protein binding
TC04001220.hg.1	PPAT	phosphoribosyl pyrophosphate amidotransferase	NM_002703; ENST00000264220; ENST00000507648; BC004200; OTTHUMT00000250781; OTTHUMT00000362437; OTTHUMT00000362438; OTTHUMT00000362439; OTTHUMT00000362440; uc003hbr.3	RefSeq; ENSEMBL; GenBank; Havana transcript; UCSC Genes	Homo sapiens phosphoribosyl pyrophosphate amidotransferase (PPAT), mRNA.; phosphoribosyl pyrophosphate amidotransferase [gene_biotype:protein_coding transcript_biotype:protein_coding]; phosphoribosyl pyrophosphate amidotransferase [gene_biotype:protein_coding transcript_biotype:processed_transcript]; Homo sapiens phosphoribosyl pyrophosphate amidotransferase, mRNA (cDNA clone MGC:3674 IMAGE:35331…	GO:0000082; GO:0001822; GO:0006144; GO:0006164; GO:0006189; GO:0006543; GO:0007595; GO:0009113; GO:0009116; GO:0009168; GO:0031100; GO:0032869; GO:0035690; GO:0044281; GO:0051289; GO:0055086; GO:0060135; GO:0006541; GO:0008152; GO:0019693; GO:0042493	G1/S transition of mitotic cell cycle; kidney development; purine nucleobase metabolic process; purine nucleotide biosynthetic process; 'de novo' IMP biosynthetic process; glutamine catabolic process; lactation; purine nucleobase biosynthetic process; nucleoside metabolic process; purine ribonucleoside monophosphate biosynthetic process; organ regeneration; cellular response to insulin stimulus; …	GO:0005829; GO:0016020; GO:0016021	cytosol; membrane; integral component of membrane	GO:0004044; GO:0046872; GO:0051539; GO:0003824; GO:0016740; GO:0016757; GO:0051536	amidophosphoribosyltransferase activity; metal ion binding; 4 iron, 4 sulfur cluster binding; catalytic activity; transferase activity; transferase activity, transferring glycosyl groups; iron-sulfur cluster binding	HumanCyc	PWY-6121; PWY-6122
TC08000749.hg.1	MYC	v-myc avian myelocytomatosis viral oncogene homolog	NM_002467; ENST00000259523; ENST00000377970; ENST00000524013; BC000141; BC000917; BC058901; M13929; M13930; OTTHUMT00000250277; OTTHUMT00000250278; OTTHUMT00000380690; OTTHUMT00000380691; OTTHUMT00000380692; uc003ysh.1; uc003ysi.3; uc022bbe.1; ENST00000454617	RefSeq; ENSEMBL; GenBank; Havana transcript; UCSC Genes	Homo sapiens v-myc avian myelocytomatosis viral oncogene homolog (MYC), mRNA.; v-myc avian myelocytomatosis viral oncogene homolog [gene_biotype:protein_coding transcript_biotype:protein_coding]; Homo sapiens v-myc myelocytomatosis viral oncogene homolog (avian), mRNA (cDNA clone MGC:5183 IMAGE:2985844), complete cds.; Homo sapiens v-myc myelocytomatosis viral oncogene homolog (avian), mRNA (cDNA…			GO:0005634; GO:0005654; GO:0005730; GO:0005829; GO:0043234; GO:0005635; GO:0005791; GO:0016020; GO:0016021; GO:0044195; GO:0005819	nucleus; nucleoplasm; nucleolus; cytosol; protein complex; nuclear envelope; rough endoplasmic reticulum; membrane; integral component of membrane; nucleoplasmic reticulum; spindle	GO:0000978; GO:0001077; GO:0003677; GO:0003700; GO:0005515; GO:0008134; GO:0032403; GO:0046983; GO:0070491; GO:0070888; GO:0003729; GO:0071074	RNA polymerase II core promoter proximal region sequence-specific DNA binding; transcriptional activator activity, RNA polymerase II core promoter proximal region sequence-specific binding; DNA binding; transcription factor activity, sequence-specific DNA binding; protein binding; transcription factor binding; protein complex binding; protein dimerization activity; repressing transcription factor…	GenMAPP	Apoptosis; Apoptosis_GenMAPP; G1_to_S_cell_cycle_Reactome; Wnt_signaling
TC04000331.hg.1	PAICS	phosphoribosylaminoimidazole carboxylase, phosphoribosylaminoimidazole succinocarboxamide synthetase	NM_001079524; NM_001079525; NM_006452; ENST00000264221; ENST00000399688; ENST00000512576; ENST00000514888; AK294821; AK308527; BC010273; BC019255; OTTHUMT00000363131; OTTHUMT00000363132; OTTHUMT00000363133; OTTHUMT00000363136; OTTHUMT00000363153; OTTHUMT00000363154; OTTHUMT00000363156; uc003hbs.1; uc003hbt.1; uc003hbu.1; uc010ihd.1; uc011cac.1	RefSeq; ENSEMBL; GenBank; GenBank HTC; Havana transcript; UCSC Genes	Homo sapiens phosphoribosylaminoimidazole carboxylase, phosphoribosylaminoimidazole succinocarboxamide synthetase (PAICS), transcript variant 3, mRNA.; Homo sapiens phosphoribosylaminoimidazole carboxylase, phosphoribosylaminoimidazole succinocarboxamide synthetase (PAICS), transcript variant 1, mRNA.; Homo sapiens phosphoribosylaminoimidazole carboxylase, phosphoribosylaminoimidazole succinocarb…	GO:0006144; GO:0006189; GO:0009113; GO:0009168; GO:0044281; GO:0046084; GO:0055086; GO:0006164; GO:0008152	purine nucleobase metabolic process; 'de novo' IMP biosynthetic process; purine nucleobase biosynthetic process; purine ribonucleoside monophosphate biosynthetic process; small molecule metabolic process; adenine biosynthetic process; nucleobase-containing small molecule metabolic process; purine nucleotide biosynthetic process; metabolic process	GO:0005829; GO:0016020; GO:0070062	cytosol; membrane; extracellular exosome	GO:0004638; GO:0004639; GO:0005515; GO:0005524; GO:0042802; GO:0000166; GO:0003824; GO:0016829; GO:0016831; GO:0016874	phosphoribosylaminoimidazole carboxylase activity; phosphoribosylaminoimidazolesuccinocarboxamide synthase activity; protein binding; ATP binding; identical protein binding; nucleotide binding; catalytic activity; lyase activity; carboxy-lyase activity; ligase activity	HumanCyc	PWY-6123; PWY-6124
TC10001362.hg.1	PPA1	pyrophosphatase (inorganic) 1	NM_021129; ENST00000373230; ENST00000373232; ENST00000460755; BC001022; BC061581; BC105034; BC107882; OTTHUMT00000048490; OTTHUMT00000048491; OTTHUMT00000048492; OTTHUMT00000048493; uc001jqv.1	RefSeq; ENSEMBL; GenBank; Havana transcript; UCSC Genes	Homo sapiens pyrophosphatase (inorganic) 1 (PPA1), mRNA.; pyrophosphatase (inorganic) 1 [gene_biotype:protein_coding transcript_biotype:nonsense_mediated_decay]; pyrophosphatase (inorganic) 1 [gene_biotype:protein_coding transcript_biotype:protein_coding]; pyrophosphatase (inorganic) 1 [gene_biotype:protein_coding transcript_biotype:retained_intron]; Homo sapiens pyrophosphatase (inorganic) 1, mR…	GO:0006418; GO:0006796; GO:0010467; GO:0071344	tRNA aminoacylation for protein translation; phosphate-containing compound metabolic process; gene expression; diphosphate metabolic process	GO:0005737; GO:0005829; GO:0070062	cytoplasm; cytosol; extracellular exosome	GO:0000287; GO:0004427; GO:0016462; GO:0016787; GO:0046872	magnesium ion binding; inorganic diphosphatase activity; pyrophosphatase activity; hydrolase activity; metal ion binding	HumanCyc	P61-PWY
TC02002648.hg.1	HSPD1	heat shock 60kDa protein 1 (chaperonin)	NM_002156; NM_199440; ENST00000345042; ENST00000388968; AK298632; AK301276; BC002676; BC003030; BC067082; BX647145; OTTHUMT00000335324; OTTHUMT00000335326; OTTHUMT00000335327; OTTHUMT00000335328; OTTHUMT00000335329; OTTHUMT00000335330; OTTHUMT00000335331; OTTHUMT00000335332; OTTHUMT00000335333; OTTHUMT00000335334; OTTHUMT00000335335; OTTHUMT00000336365; OTTHUMT00000336366; uc002uui.3; uc002uuk.3;…	RefSeq; ENSEMBL; GenBank; Havana transcript; UCSC Genes	Homo sapiens heat shock 60kDa protein 1 (chaperonin) (HSPD1), transcript variant 1, mRNA.; Homo sapiens heat shock 60kDa protein 1 (chaperonin) (HSPD1), transcript variant 2, mRNA.; heat shock 60kDa protein 1 (chaperonin) [gene_biotype:protein_coding transcript_biotype:protein_coding]; Homo sapiens cDNA FLJ54373 complete cds, highly similar to 60 kDa heat shock protein, mitochondrial precursor.; …
TC16000564.hg.1	UTP4	UTP4 small subunit (SSU) processome component	NM_032830; ENST00000314423; ENST00000352319; AB075868; AK027445; AK310104; BC009348; BX647265; OTTHUMT00000268950; uc002ewr.2; uc002ews.4; uc002ewt.4; uc010cfi.3; uc010cfj.1	RefSeq; ENSEMBL; GenBank; GenBank HTC; Havana transcript; UCSC Genes	Homo sapiens cirrhosis, autosomal recessive 1A (cirhin) (CIRH1A), mRNA.; cirrhosis, autosomal recessive 1A (cirhin) [gene_biotype:protein_coding transcript_biotype:protein_coding]; Homo sapiens mRNA for KIAA1988 protein.; Homo sapiens cDNA FLJ14539 fis, clone NT2RM2001345, weakly similar to VEGETATIBLE INCOMPATIBILITY PROTEIN HET-E-1.; Homo sapiens cDNA, FLJ17146.; Homo sapiens cirrhosis, autosom…	GO:0006351; GO:0006355; GO:0030490; GO:0006364	transcription, DNA-templated; regulation of transcription, DNA-templated; maturation of SSU-rRNA; rRNA processing	GO:0005730; GO:0034455; GO:0005634	nucleolus; t-UTP complex; nucleus	GO:0005515; GO:0044822	protein binding; poly(A) RNA binding
TC11000170.hg.1	IPO7	importin 7	NM_006391; ENST00000379719; BC114929; uc001mho.3	RefSeq; ENSEMBL; GenBank; UCSC Genes	Homo sapiens importin 7 (IPO7), mRNA.; importin 7 [gene_biotype:protein_coding transcript_biotype:protein_coding]; Homo sapiens importin 7, mRNA (cDNA clone MGC:138673 IMAGE:40036258), complete cds.	GO:0006606; GO:0007165; GO:0016032; GO:0045087; GO:0050790; GO:0006810; GO:0006886; GO:0015031	protein import into nucleus; signal transduction; viral process; innate immune response; regulation of catalytic activity; transport; intracellular protein transport; protein transport	GO:0005643; GO:0005654; GO:0005737; GO:0005829; GO:0016020; GO:0005634	nuclear pore; nucleoplasm; cytoplasm; cytosol; membrane; nucleus	GO:0005215; GO:0005515; GO:0008536; GO:0008565; GO:0030695; GO:0042393; GO:0005488	transporter activity; protein binding; Ran GTPase binding; protein transporter activity; GTPase regulator activity; histone binding; binding
TC09000207.hg.1	MELK	maternal embryonic leucine zipper kinase	NM_014791; ENST00000298048; ENST00000487398; ENST00000536329; ENST00000536860; ENST00000536987; ENST00000541717; ENST00000543751; ENST00000545008; AB183427; AB183428; AK293284; AK293423; AK296820; AK299164; AK300761; AK301131; AK302374; AK309470; BC014039; OTTHUMT00000052428; OTTHUMT00000052429; OTTHUMT00000052430; OTTHUMT00000052431; OTTHUMT00000052432; ENST00000538311; uc003zzn.3; uc010mll.3; u…	RefSeq; ENSEMBL; GenBank; GenBank HTC; Havana transcript; UCSC Genes	Homo sapiens maternal embryonic leucine zipper kinase (MELK), transcript variant 1, mRNA.; maternal embryonic leucine zipper kinase [gene_biotype:protein_coding transcript_biotype:protein_coding]; maternal embryonic leucine zipper kinase [gene_biotype:protein_coding transcript_biotype:processed_transcript]; Homo sapiens MELKv2 mRNA for maternal embryonic leucine zipper kinase v2, complete cds.; H…			GO:0005737; GO:0005886; GO:0005938; GO:0016020	cytoplasm; plasma membrane; cell cortex; membrane	GO:0004674; GO:0004715; GO:0005509; GO:0005515; GO:0005524; GO:0008289; GO:0000166; GO:0004672; GO:0016301; GO:0016740; GO:0016772	protein serine/threonine kinase activity; non-membrane spanning protein tyrosine kinase activity; calcium ion binding; protein binding; ATP binding; lipid binding; nucleotide binding; protein kinase activity; kinase activity; transferase activity; transferase activity, transferring phosphorus-containing groups
TC08001191.hg.1	PRKDC	protein kinase, DNA-activated, catalytic polypeptide	NM_001081640; NM_006904; ENST00000314191; ENST00000338368; OTTHUMT00000377896; OTTHUMT00000377898; OTTHUMT00000378400; uc003xqi.3; uc003xqj.3; ENST00000523565	RefSeq; ENSEMBL; Havana transcript; UCSC Genes	Homo sapiens protein kinase, DNA-activated, catalytic polypeptide (PRKDC), transcript variant 2, mRNA.; Homo sapiens protein kinase, DNA-activated, catalytic polypeptide (PRKDC), transcript variant 1, mRNA.; protein kinase, DNA-activated, catalytic polypeptide [gene_biotype:protein_coding transcript_biotype:protein_coding]; protein kinase, DNA-activated, catalytic polypeptide[gene_biotype:protein…			GO:0000784; GO:0005654; GO:0005667; GO:0005730; GO:0005829; GO:0005958; GO:0016020; GO:0070419; GO:0005634	nuclear chromosome, telomeric region; nucleoplasm; transcription factor complex; nucleolus; cytosol; DNA-dependent protein kinase-DNA ligase 4 complex; membrane; nonhomologous end joining complex; nucleus	GO:0003690; GO:0004672; GO:0004674; GO:0004677; GO:0005515; GO:0005524; GO:0008134; GO:0019899; GO:0044822; GO:0000166; GO:0003677; GO:0016301; GO:0016740; GO:0016773; GO:0005488; GO:0016772	double-stranded DNA binding; protein kinase activity; protein serine/threonine kinase activity; DNA-dependent protein kinase activity; protein binding; ATP binding; transcription factor binding; enzyme binding; poly(A) RNA binding; nucleotide binding; DNA binding; kinase activity; transferase activity; phosphotransferase activity, alcohol group as acceptor; binding; transferase activity, transfer…	GenMAPP	Cell_cycle_KEGG
TC20000871.hg.1	TOMM34	translocase of outer mitochondrial membrane 34	NM_006809; ENST00000372813; BC001763; BC007423; BC014907; OTTHUMT00000079390; uc002xmy.3	RefSeq; ENSEMBL; GenBank; Havana transcript; UCSC Genes	Homo sapiens translocase of outer mitochondrial membrane 34 (TOMM34), mRNA.; translocase of outer mitochondrial membrane 34 [gene_biotype:protein_coding transcript_biotype:protein_coding]; Homo sapiens translocase of outer mitochondrial membrane 34, mRNA (cDNA clone MGC:1252 IMAGE:3544124), complete cds.; Homo sapiens translocase of outer mitochondrial membrane 34, mRNA (cDNA clone MGC:3515 IMAGE…	GO:0006626	protein targeting to mitochondrion	GO:0005634; GO:0005654; GO:0005737; GO:0005741; GO:0016020; GO:0016021; GO:0005739	nucleus; nucleoplasm; cytoplasm; mitochondrial outer membrane; membrane; integral component of membrane; mitochondrion	GO:0005515; GO:0031072	protein binding; heat shock protein binding
TC07000198.hg.1	GARS	glycyl-tRNA synthetase	NM_002047; ENST00000389266; BC007722; BC007755; OTTHUMT00000327735; OTTHUMT00000327736; OTTHUMT00000327737; OTTHUMT00000327738; OTTHUMT00000327739; OTTHUMT00000327740; OTTHUMT00000327741; OTTHUMT00000327742; OTTHUMT00000327743; uc003tbm.3	RefSeq; ENSEMBL; GenBank; Havana transcript; UCSC Genes	Homo sapiens glycyl-tRNA synthetase (GARS), transcript variant 1, mRNA.; glycyl-tRNA synthetase [gene_biotype:protein_coding transcript_biotype:protein_coding]; Homo sapiens glycyl-tRNA synthetase, mRNA (cDNA clone MGC:12625 IMAGE:4299853), complete cds.; Homo sapiens glycyl-tRNA synthetase, mRNA (cDNA clone MGC:13304 IMAGE:4109682), complete cds.; glycyl-tRNA synthetase[gene_biotype:protein_codi…	GO:0006418; GO:0006426; GO:0010467; GO:0015966; GO:0006412	tRNA aminoacylation for protein translation; glycyl-tRNA aminoacylation; gene expression; diadenosine tetraphosphate biosynthetic process; translation	GO:0005654; GO:0005737; GO:0005759; GO:0005829; GO:0030141; GO:0030424; GO:0070062; GO:0005739; GO:0042995	nucleoplasm; cytoplasm; mitochondrial matrix; cytosol; secretory granule; axon; extracellular exosome; mitochondrion; cell projection	GO:0004820; GO:0005524; GO:0046983; GO:0000166; GO:0004812; GO:0016874; GO:0005515	glycine-tRNA ligase activity; ATP binding; protein dimerization activity; nucleotide binding; aminoacyl-tRNA ligase activity; ligase activity; protein binding	HumanCyc	TRNA-CHARGING-PWY
TC08001584.hg.1	ATAD2	ATPase family, AAA domain containing 2	NM_014109; ENST00000287394; ENST00000521903; ENST00000534257; BC007123; BC113656; BC143716; CR749832; OTTHUMT00000381765; OTTHUMT00000381766; OTTHUMT00000381767; OTTHUMT00000381768; OTTHUMT00000381769; uc003yqh.4; uc003yqi.4; uc003yqj.3; uc011lii.2	RefSeq; ENSEMBL; GenBank HTC; GenBank; Havana transcript; UCSC Genes	Homo sapiens ATPase family, AAA domain containing 2 (ATAD2), mRNA.; ATPase family, AAA domain containing 2 [gene_biotype:protein_coding transcript_biotype:protein_coding]; ATPase family, AAA domain containing 2 [gene_biotype:protein_coding transcript_biotype:processed_transcript]; Homo sapiens ATPase family, AAA domain containing 2, mRNA (cDNA clone IMAGE:3454033), with apparent retained intron.;…	GO:0006351; GO:0016568; GO:0031936; GO:0045893; GO:0045944; GO:0006355; GO:0008152	transcription, DNA-templated; chromatin modification; negative regulation of chromatin silencing; positive regulation of transcription, DNA-templated; positive regulation of transcription from RNA polymerase II promoter; regulation of transcription, DNA-templated; metabolic process	GO:0005634; GO:0005654; GO:0070062	nucleus; nucleoplasm; extracellular exosome	GO:0003682; GO:0005524; GO:0016887; GO:0042393; GO:0000166; GO:0016787; GO:0005515	chromatin binding; ATP binding; ATPase activity; histone binding; nucleotide binding; hydrolase activity; protein binding
TC04000155.hg.1	NCAPG	non-SMC condensin I complex subunit G	NM_022346; ENST00000251496; BC068467; BC101476; BC143383; OTTHUMT00000250375; OTTHUMT00000360238; OTTHUMT00000360239; OTTHUMT00000360240; OTTHUMT00000360241; uc003gpp.3; uc011bxj.2	RefSeq; ENSEMBL; GenBank; GenBank HTC; Havana transcript; UCSC Genes	Homo sapiens non-SMC condensin I complex, subunit G (NCAPG), transcript variant 1, mRNA.; non-SMC condensin I complex, subunit G [gene_biotype:protein_coding transcript_biotype:protein_coding]; Homo sapiens non-SMC condensin I complex, subunit G, mRNA (cDNA clone MGC:87075 IMAGE:4821684), complete cds.; Homo sapiens non-SMC condensin I complex, subunit G, mRNA (cDNA clone MGC:126525 IMAGE:8068982…	GO:0000278; GO:0007076; GO:0051301; GO:0007049; GO:0007067; GO:0030261	mitotic cell cycle; mitotic chromosome condensation; cell division; cell cycle; mitotic nuclear division; chromosome condensation	GO:0000796; GO:0005634; GO:0005737; GO:0005813; GO:0005829; GO:0015629; GO:0016020; GO:0000793; GO:0005694	condensin complex; nucleus; cytoplasm; centrosome; cytosol; actin cytoskeleton; membrane; condensed chromosome; chromosome	GO:0005515; GO:0005488	protein binding; binding
TC07001182.hg.1	MACC1	metastasis associated in colon cancer 1	NM_182762; ENST00000332878; ENST00000400331; ENST00000471019; BC137090; OTTHUMT00000250202; OTTHUMT00000326634; OTTHUMT00000326635; OTTHUMT00000326636; uc003sus.4; uc010kug.3; OTTHUMT00000326624	RefSeq; ENSEMBL; GenBank; Havana transcript; UCSC Genes	Homo sapiens metastasis associated in colon cancer 1 (MACC1), mRNA.; metastasis associated in colon cancer 1 [gene_biotype:protein_coding transcript_biotype:protein_coding]; metastasis associated in colon cancer 1 [gene_biotype:protein_coding transcript_biotype:processed_transcript]; Homo sapiens metastasis associated in colon cancer 1, mRNA (cDNA clone MGC:168710 IMAGE:9021087), complete cds.; m…	GO:0006351; GO:0006355; GO:0051781	transcription, DNA-templated; regulation of transcription, DNA-templated; positive regulation of cell division	GO:0005634; GO:0005737; GO:0005739	nucleus; cytoplasm; mitochondrion	GO:0008083	growth factor activity
TC16001335.hg.1	SLC7A5	solute carrier family 7 (amino acid transporter light chain, L system), member 5	NM_003486; ENST00000261622; BC039692; BC042600; OTTHUMT00000269110; uc002fkm.3	RefSeq; ENSEMBL; GenBank; Havana transcript; UCSC Genes	Homo sapiens solute carrier family 7 (amino acid transporter light chain, L system), member 5 (SLC7A5), mRNA.; solute carrier family 7 (amino acid transporter light chain, L system), member 5 [gene_biotype:protein_coding transcript_biotype:protein_coding]; Homo sapiens solute carrier family 7 (cationic amino acid transporter, y+ system), member 5, mRNA (cDNA clone MGC:45311 IMAGE:5551612), comple…	GO:0003333; GO:0006520; GO:0006810; GO:0006811; GO:0006865; GO:0007399; GO:0007596; GO:0015804; GO:0015820; GO:0015823; GO:0015827; GO:0030154; GO:0050900; GO:0055085; GO:0098655; GO:1902475; GO:0007275; GO:0015807	amino acid transmembrane transport; cellular amino acid metabolic process; transport; ion transport; amino acid transport; nervous system development; blood coagulation; neutral amino acid transport; leucine transport; phenylalanine transport; tryptophan transport; cell differentiation; leukocyte migration; transmembrane transport; cation transmembrane transport; L-alpha-amino acid transmembrane …	GO:0005737; GO:0005829; GO:0005886; GO:0005887; GO:0016020; GO:0016324; GO:0043231; GO:0070062; GO:0016021; GO:0005634; GO:0005730	cytoplasm; cytosol; plasma membrane; integral component of plasma membrane; membrane; apical plasma membrane; intracellular membrane-bounded organelle; extracellular exosome; integral component of membrane; nucleus; nucleolus	GO:0015171; GO:0015175; GO:0015190; GO:0015192; GO:0015196; GO:0015297; GO:0042605; GO:0015179	amino acid transmembrane transporter activity; neutral amino acid transmembrane transporter activity; L-leucine transmembrane transporter activity; L-phenylalanine transmembrane transporter activity; L-tryptophan transmembrane transporter activity; antiporter activity; peptide antigen binding; L-amino acid transmembrane transporter activity
TC13001534.hg.1	DIAPH3	diaphanous-related formin 3	AK092024	NONCODE	accn=AK092024 class=mRNAlike lncRNA name=Human lncRNA ref=JounralRNA transcriptId=1170 cpcScore=10.5873000 cnci=-0.1333233	GO:0007264; GO:0007283; GO:0030036; GO:0016043	small GTPase mediated signal transduction; spermatogenesis; actin cytoskeleton organization; cellular component organization	GO:0005634; GO:0005829; GO:0005737	nucleus; cytosol; cytoplasm	GO:0003779; GO:0017048	actin binding; Rho GTPase binding
TC09000358.hg.1	PSAT1	phosphoserine aminotransferase 1	NM_021154; NM_058179; ENST00000347159; ENST00000376588; BC000971; BC004863; BC016645; BC018129; OTTHUMT00000052777; OTTHUMT00000052778; uc004ala.3; uc004alb.3	RefSeq; ENSEMBL; GenBank; Havana transcript; UCSC Genes	Homo sapiens phosphoserine aminotransferase 1 (PSAT1), transcript variant 2, mRNA.; Homo sapiens phosphoserine aminotransferase 1 (PSAT1), transcript variant 1, mRNA.; phosphoserine aminotransferase 1 [gene_biotype:protein_coding transcript_biotype:protein_coding]; Homo sapiens phosphoserine aminotransferase 1, mRNA (cDNA clone MGC:5404 IMAGE:3447262), complete cds.; Homo sapiens phosphoserine am…	GO:0006564; GO:0008615; GO:0008652; GO:0034641; GO:0044281; GO:0008152	L-serine biosynthetic process; pyridoxine biosynthetic process; cellular amino acid biosynthetic process; cellular nitrogen compound metabolic process; small molecule metabolic process; metabolic process	GO:0005737; GO:0005829; GO:0070062	cytoplasm; cytosol; extracellular exosome	GO:0004648; GO:0003824; GO:0008483; GO:0016740; GO:0030170	O-phospho-L-serine:2-oxoglutarate aminotransferase activity; catalytic activity; transaminase activity; transferase activity; pyridoxal phosphate binding	HumanCyc	SERSYN-PWY; CYSTEINE-SYN2-PWY
TC07000159.hg.1	NFE2L3	nuclear factor, erythroid 2-like 3	NM_004289; ENST00000056233; BC068455; OTTHUMT00000214088; uc003sxq.3; ENST00000398175	RefSeq; ENSEMBL; GenBank; Havana transcript; UCSC Genes	Homo sapiens nuclear factor, erythroid 2-like 3 (NFE2L3), mRNA.; nuclear factor, erythroid 2-like 3 [gene_biotype:protein_coding transcript_biotype:protein_coding]; Homo sapiens nuclear factor (erythroid-derived 2)-like 3, mRNA (cDNA clone MGC:87043 IMAGE:30347127), complete cds.; nuclear factor (erythroid-derived 2)-like 3[gene_biotype:protein_coding transcript_biotype:protein_coding]; Homo sapi…	GO:0000122; GO:0006357; GO:0006366; GO:0045893; GO:0006351; GO:0006355	negative regulation of transcription from RNA polymerase II promoter; regulation of transcription from RNA polymerase II promoter; transcription from RNA polymerase II promoter; positive regulation of transcription, DNA-templated; transcription, DNA-templated; regulation of transcription, DNA-templated	GO:0005634; GO:0005737	nucleus; cytoplasm	GO:0000976; GO:0000978; GO:0001078; GO:0003700; GO:0003713; GO:0005515; GO:0003677; GO:0043565	transcription regulatory region sequence-specific DNA binding; RNA polymerase II core promoter proximal region sequence-specific DNA binding; transcriptional repressor activity, RNA polymerase II core promoter proximal region sequence-specific binding; transcription factor activity, sequence-specific DNA binding; transcription coactivator activity; protein binding; DNA binding; sequence-specific …
TC07000235.hg.1	ANLN	anillin actin binding protein	NM_018685; ENST00000265748; ENST00000396068; ENST00000495714; AK291254; AK299803; BC070066; OTTHUMT00000218582; OTTHUMT00000337742; OTTHUMT00000337744; OTTHUMT00000337745; OTTHUMT00000337746; OTTHUMT00000337747; OTTHUMT00000337748; OTTHUMT00000337749; OTTHUMT00000337750; OTTHUMT00000337751; OTTHUMT00000337752; OTTHUMT00000337753; OTTHUMT00000337754; uc003tff.3; uc003tfg.3; uc010kxe.3; uc011kaz.2	RefSeq; ENSEMBL; GenBank; Havana transcript; UCSC Genes	Homo sapiens anillin actin binding protein (ANLN), transcript variant 1, mRNA.; anillin actin binding protein [gene_biotype:protein_coding transcript_biotype:protein_coding]; anillin actin binding protein [gene_biotype:protein_coding transcript_biotype:processed_transcript]; Homo sapiens cDNA FLJ77424 complete cds, highly similar to Homo sapiens anillin, actin binding protein (scraps homolog, Dro…	GO:0000281; GO:0000921; GO:0002244; GO:0007067; GO:0007096; GO:0090521; GO:0007049; GO:0051301	mitotic cytokinesis; septin ring assembly; hematopoietic progenitor cell differentiation; mitotic nuclear division; regulation of exit from mitosis; glomerular visceral epithelial cell migration; cell cycle; cell division	GO:0005654; GO:0005826; GO:0015629; GO:0043231; GO:0005634; GO:0005737; GO:0005856; GO:0005938	nucleoplasm; actomyosin contractile ring; actin cytoskeleton; intracellular membrane-bounded organelle; nucleus; cytoplasm; cytoskeleton; cell cortex	GO:0003779; GO:0005515	actin binding; protein binding

## Sheet: TC19000279.hg.1-UCA1
TC19000279.hg.1-UCA1
ID	Gene Symbol	Description	mRNA Accession	mRNA Source	mRNA Description	GO Biological Process ID	GO Biological Process Term	GO Cellular Component ID	GO Cellular Component Term	GO Molecular Function ID	GO Molecular Function Term	Pathway Source	Pathway Name
Negative correlation
TC01002569.hg.1	GUCA2A	guanylate cyclase activator 2A (guanylin)	NM_033553; ENST00000357001; OTTHUMT00000018306; uc001chd.1	RefSeq; ENSEMBL; Havana transcript; UCSC Genes	Homo sapiens guanylate cyclase activator 2A (guanylin) (GUCA2A), mRNA.; guanylate cyclase activator 2A (guanylin) [gene_biotype:protein_coding transcript_biotype:protein_coding]; guanylate cyclase activator 2A (guanylin)[gene_biotype:protein_coding transcript_biotype:protein_coding]	GO:0031284	positive regulation of guanylate cyclase activity	GO:0005576; GO:0070062	extracellular region; extracellular exosome	GO:0005179; GO:0030250	hormone activity; guanylate cyclase activator activity	GenMAPP	Smooth_muscle_contraction
TC17001825.hg.1	ABCA8	ATP binding cassette subfamily A member 8	NM_007168; ENST00000269080; ENST00000428549; ENST00000430352; ENST00000541225; AK295876; AK304286; BC024003; BC047765; BC130280; BC143971; BC143972; uc002jhp.3; uc002jhq.3; uc002jhr.3; uc002jhs.3; uc002jht.3; uc010wqq.2; uc010wqr.2; ENST00000542396	RefSeq; ENSEMBL; GenBank; GenBank HTC; UCSC Genes	Homo sapiens ATP-binding cassette, sub-family A (ABC1), member 8 (ABCA8), transcript variant 2, mRNA.; ATP-binding cassette, sub-family A (ABC1), member 8 [gene_biotype:protein_coding transcript_biotype:protein_coding]; ATP-binding cassette, sub-family A (ABC1), member 8 [gene_biotype:protein_coding transcript_biotype:retained_intron]; Homo sapiens cDNA FLJ56986 partial cds, highly similar to Hom…	GO:0006810; GO:0006869; GO:0008152; GO:0055085	transport; lipid transport; metabolic process; transmembrane transport	GO:0005743; GO:0005886; GO:0016021; GO:0043231; GO:0016020	mitochondrial inner membrane; plasma membrane; integral component of membrane; intracellular membrane-bounded organelle; membrane	GO:0005524; GO:0042626; GO:0000166; GO:0005215; GO:0016887	ATP binding; ATPase activity, coupled to transmembrane movement of substances; nucleotide binding; transporter activity; ATPase activity
TC16000473.hg.1	MT1F	metallothionein 1F	NM_005949; ENST00000334350; BC029453; uc002ejt.3; ENST00000394501	RefSeq; ENSEMBL; GenBank; UCSC Genes	Homo sapiens metallothionein 1F (MT1F), transcript variant 1, mRNA.; metallothionein 1F [gene_biotype:protein_coding transcript_biotype:protein_coding]; Homo sapiens metallothionein 1F, mRNA (cDNA clone MGC:32732 IMAGE:4041046), complete cds.; Homo sapiens metallothionein 1F (MT1F), mRNA.; cdna:known chromosome:GRCh37:16:56691855:56693214:1 gene:ENSG00000198417 gene_biotype:protein_coding transcr…	GO:0045926; GO:0071276; GO:0071294	negative regulation of growth; cellular response to cadmium ion; cellular response to zinc ion	GO:0005634; GO:0005737; GO:0048471	nucleus; cytoplasm; perinuclear region of cytoplasm	GO:0005515; GO:0008270; GO:0046872	protein binding; zinc ion binding; metal ion binding
TC03001612.hg.1	ABI3BP	ABI family, member 3 (NESH) binding protein	NM_015429; ENST00000284322; ENST00000471714; ENST00000495063; ENST00000532144; AB056106; AK025204; AK123737; AK123748; AK299938; AL833204; BC030221; BX648726; OTTHUMT00000353260; OTTHUMT00000353261; OTTHUMT00000353262; OTTHUMT00000353264; OTTHUMT00000353265; OTTHUMT00000353266; OTTHUMT00000353267; OTTHUMT00000353268; OTTHUMT00000353269; OTTHUMT00000353271; OTTHUMT00000353272; OTTHUMT00000353273; …	RefSeq; ENSEMBL; GenBank; GenBank HTC; Havana transcript; UCSC Genes	Homo sapiens ABI family, member 3 (NESH) binding protein (ABI3BP), mRNA.; ABI family, member 3 (NESH) binding protein [gene_biotype:protein_coding transcript_biotype:protein_coding]; ABI family, member 3 (NESH) binding protein [gene_biotype:protein_coding transcript_biotype:processed_transcript]; Homo sapiens mRNA for NeshBP, complete cds.; Homo sapiens cDNA: FLJ21551 fis, clone COL06266.; Homo s…	GO:0010811; GO:0030198	positive regulation of cell-substrate adhesion; extracellular matrix organization	GO:0005614; GO:0005615; GO:0031012; GO:0005576; GO:0005578	interstitial matrix; extracellular space; extracellular matrix; extracellular region; proteinaceous extracellular matrix	GO:0005518; GO:0008201; GO:0005539; GO:0005515	collagen binding; heparin binding; glycosaminoglycan binding; protein binding
TC02004676.hg.1	SCN9A	sodium channel, voltage gated, type IX alpha subunit	AJ310883	NONCODE	accn=AJ310883 class=mRNAlike lncRNA name=NULL ref=H-invitational v7.5 transcriptId=HIT000247069 cpcScore=1.5628100 cnci=-0.4128851	GO:0006814; GO:0006954; GO:0009636; GO:0009791; GO:0019228; GO:0034765; GO:0035725; GO:0048266; GO:0086010; GO:0006810; GO:0006811; GO:0055085	sodium ion transport; inflammatory response; response to toxic substance; post-embryonic development; neuronal action potential; regulation of ion transmembrane transport; sodium ion transmembrane transport; behavioral response to pain; membrane depolarization during action potential; transport; ion transport; transmembrane transport	GO:0001518; GO:0005886; GO:0016020; GO:0016021	voltage-gated sodium channel complex; plasma membrane; membrane; integral component of membrane	GO:0005248; GO:0031402; GO:0005216; GO:0005244; GO:0005272	voltage-gated sodium channel activity; sodium ion binding; ion channel activity; voltage-gated ion channel activity; sodium channel activity
TC04001633.hg.1	LOC285423	uncharacterized LOC285423	BC031092; ENST00000502345; ENST00000506683; ENST00000508106; ENST00000510975; ENST00000511993; OTTHUMT00000364766; OTTHUMT00000364767; OTTHUMT00000364768; OTTHUMT00000364769; OTTHUMT00000364770; uc003ill.2; uc003ill.3	GenBank; ENSEMBL; Havana transcript; NONCODE; UCSC Genes	Homo sapiens cDNA clone IMAGE:5295442.; havana:known chromosome:GRCh38:4:149733341:149815814:-1 gene:ENSG00000234828 gene_biotype:lincRNA transcript_biotype:lincRNA; havana:known chromosome:GRCh38:4:149352017:149553181:-1 gene:ENSG00000234828 gene_biotype:lincRNA transcript_biotype:lincRNA; havana:known chromosome:GRCh38:4:149587990:149896233:-1 gene:ENSG00000234828 gene_biotype:lincRNA transcrip…
TC01003125.hg.1	FMO5	flavin containing monooxygenase 5	NM_001144829; NM_001144830; NM_001461; ENST00000254090; ENST00000369272; ENST00000441068; AK022172; BC035687; OTTHUMT00000040373; OTTHUMT00000040374; OTTHUMT00000040375; OTTHUMT00000040376; uc001eph.4; uc001epi.2; uc001epj.2; uc001epk.4; ENST00000465173	RefSeq; ENSEMBL; GenBank; Havana transcript; UCSC Genes	Homo sapiens flavin containing monooxygenase 5 (FMO5), transcript variant 2, mRNA.; Homo sapiens flavin containing monooxygenase 5 (FMO5), transcript variant 3, mRNA.; Homo sapiens flavin containing monooxygenase 5 (FMO5), transcript variant 1, mRNA.; flavin containing monooxygenase 5 [gene_biotype:protein_coding transcript_biotype:protein_coding]; Homo sapiens cDNA FLJ12110 fis, clone MAMMA10000…	GO:0017144; GO:0055114; GO:0008150	drug metabolic process; oxidation-reduction process; biological_process	GO:0005737; GO:0005783; GO:0005789; GO:0016021; GO:0016020; GO:0031090; GO:0043231	cytoplasm; endoplasmic reticulum; endoplasmic reticulum membrane; integral component of membrane; membrane; organelle membrane; intracellular membrane-bounded organelle	GO:0004499; GO:0050660; GO:0050661; GO:0004497; GO:0016491	N,N-dimethylaniline monooxygenase activity; flavin adenine dinucleotide binding; NADP binding; monooxygenase activity; oxidoreductase activity
TC08000508.hg.1	STMN2	stathmin 2	NM_001199214; NM_007029; ENST00000220876; ENST00000518111; ENST00000518491; AK308557; BC006302; OTTHUMT00000379261; OTTHUMT00000379266; OTTHUMT00000379267; uc003ybj.3; uc010lzp.3; uc022awk.1; ENST00000414622	RefSeq; ENSEMBL; GenBank HTC; GenBank; Havana transcript; UCSC Genes	Homo sapiens stathmin 2 (STMN2), transcript variant 1, mRNA.; Homo sapiens stathmin 2 (STMN2), transcript variant 2, mRNA.; stathmin 2 [gene_biotype:protein_coding transcript_biotype:protein_coding]; Homo sapiens cDNA, FLJ98598.; Homo sapiens stathmin-like 2, mRNA (cDNA clone MGC:12784 IMAGE:4100671), complete cds.; stathmin-like 2[gene_biotype:protein_coding transcript_biotype:protein_coding]; H…	GO:0007026; GO:0010976; GO:0010977; GO:0031115; GO:0031117; GO:1990090; GO:0031110; GO:0007019; GO:0031175	negative regulation of microtubule depolymerization; positive regulation of neuron projection development; negative regulation of neuron projection development; negative regulation of microtubule polymerization; positive regulation of microtubule depolymerization; cellular response to nerve growth factor stimulus; regulation of microtubule polymerization or depolymerization; microtubule depolymer…	GO:0005737; GO:0005768; GO:0005794; GO:0016020; GO:0030027; GO:0030424; GO:0030426; GO:0031982; GO:0043005; GO:0043025; GO:0048471; GO:0042995	cytoplasm; endosome; Golgi apparatus; membrane; lamellipodium; axon; growth cone; vesicle; neuron projection; neuronal cell body; perinuclear region of cytoplasm; cell projection	GO:0005515; GO:0015631; GO:0048306	protein binding; tubulin binding; calcium-dependent protein binding
TC09000323.hg.1	MAMDC2	MAM domain containing 2	NM_153267; ENST00000377182; ENST00000460688; BC016383; BC045569; BC063634; OTTHUMT00000052600; OTTHUMT00000052601; uc004ahm.2; uc004ahn.2	RefSeq; ENSEMBL; GenBank; GenBank HTC; Havana transcript; UCSC Genes	Homo sapiens MAM domain containing 2 (MAMDC2), transcript variant 1, mRNA.; MAM domain containing 2 [gene_biotype:protein_coding transcript_biotype:protein_coding]; MAM domain containing 2 [gene_biotype:protein_coding transcript_biotype:processed_transcript]; Homo sapiens MAM domain containing 2, mRNA (cDNA clone MGC:27424 IMAGE:4696722), complete cds.; Homo sapiens MAM domain containing 2, mRNA …	GO:0019800	peptide cross-linking via chondroitin 4-sulfate glycosaminoglycan	GO:0005578; GO:0005783; GO:0016020; GO:0005576; GO:0005614; GO:0031012	proteinaceous extracellular matrix; endoplasmic reticulum; membrane; extracellular region; interstitial matrix; extracellular matrix	GO:0005539	glycosaminoglycan binding
TC02001712.hg.1	CAPN13	calpain 13	NM_144575; ENST00000295055; ENST00000465960; AK074418; BC117345; BX647678; OTTHUMT00000325101; OTTHUMT00000325103; OTTHUMT00000325264; OTTHUMT00000325265; OTTHUMT00000325266; OTTHUMT00000325267; OTTHUMT00000325268; uc002rnm.3; uc002rno.3; uc002rnp.1; uc021vfm.1; ENST00000534090; uc021vfn.1	RefSeq; ENSEMBL; GenBank; Havana transcript; UCSC Genes	Homo sapiens calpain 13 (CAPN13), mRNA.; calpain 13 [gene_biotype:protein_coding transcript_biotype:protein_coding]; calpain 13 [gene_biotype:protein_coding transcript_biotype:processed_transcript]; Homo sapiens cDNA FLJ23838 fis, clone KAT02256.; Homo sapiens calpain 13, mRNA (cDNA clone MGC:150954 IMAGE:40125896), complete cds.; Homo sapiens mRNA; cDNA DKFZp779O203 (from clone DKFZp779O203).; c…	GO:0006508	proteolysis	GO:0005737; GO:0005622	cytoplasm; intracellular	GO:0004198; GO:0005509; GO:0008233; GO:0008234; GO:0016787	calcium-dependent cysteine-type endopeptidase activity; calcium ion binding; peptidase activity; cysteine-type peptidase activity; hydrolase activity
TC09000498.hg.1	GALNT12	polypeptide N-acetylgalactosaminyltransferase 12	NM_024642; ENST00000375011; ENST00000470473; OTTHUMT00000053382; OTTHUMT00000053383; uc004ayz.3	RefSeq; ENSEMBL; Havana transcript; UCSC Genes	Homo sapiens polypeptide N-acetylgalactosaminyltransferase 12 (GALNT12), mRNA.; polypeptide N-acetylgalactosaminyltransferase 12 [gene_biotype:protein_coding transcript_biotype:protein_coding]; polypeptide N-acetylgalactosaminyltransferase 12 [gene_biotype:protein_coding transcript_biotype:processed_transcript]; UDP-N-acetyl-alpha-D-galactosamine:polypeptide N-acetylgalactosaminyltransferase 12 (…	GO:0006493; GO:0016266; GO:0043687; GO:0044267; GO:0006486; GO:0008152	protein O-linked glycosylation; O-glycan processing; post-translational protein modification; cellular protein metabolic process; protein glycosylation; metabolic process	GO:0000139; GO:0016021; GO:0005794; GO:0016020	Golgi membrane; integral component of membrane; Golgi apparatus; membrane	GO:0004653; GO:0030246; GO:0046872; GO:0016740; GO:0016757	polypeptide N-acetylgalactosaminyltransferase activity; carbohydrate binding; metal ion binding; transferase activity; transferase activity, transferring glycosyl groups
TC19000227.hg.1	BEST2	bestrophin 2	NM_017682; ENST00000042931; ENST00000549706; ENST00000553030; uc002mux.3	RefSeq; ENSEMBL; UCSC Genes	Homo sapiens bestrophin 2 (BEST2), mRNA.; bestrophin 2 [gene_biotype:protein_coding transcript_biotype:protein_coding]	GO:0007608; GO:0051899; GO:1902476; GO:0006810; GO:0006811; GO:0006821; GO:0008150	sensory perception of smell; membrane depolarization; chloride transmembrane transport; transport; ion transport; chloride transport; biological_process	GO:0005887; GO:0005929; GO:0034707; GO:0005886; GO:0016020; GO:0016021	integral component of plasma membrane; cilium; chloride channel complex; plasma membrane; membrane; integral component of membrane	GO:0005254; GO:0003674	chloride channel activity; molecular_function
TC03001498.hg.1	DNASE1L3	deoxyribonuclease I-like 3	NM_004944; ENST00000394549; ENST00000483681; ENST00000486455; AK131323; AK301263; AK313303; BC015831; OTTHUMT00000353533; OTTHUMT00000353534; OTTHUMT00000353535; OTTHUMT00000353536; OTTHUMT00000353537; OTTHUMT00000353538; OTTHUMT00000353539; uc003djq.1; ENST00000450710; uc003djo.1; uc003djp.1; uc011bfd.1	RefSeq; ENSEMBL; GenBank; GenBank HTC; Havana transcript; UCSC Genes	Homo sapiens deoxyribonuclease I-like 3 (DNASE1L3), transcript variant 1, mRNA.; deoxyribonuclease I-like 3 [gene_biotype:protein_coding transcript_biotype:protein_coding]; Homo sapiens cDNA FLJ16325 fis, clone STOMA2003158, highly similar to Deoxyribonuclease gamma precursor (EC 3.1.21.-).; Homo sapiens cDNA FLJ54182 complete cds, highly similar to Deoxyribonuclease gamma precursor (EC 3.1.21.-)…	GO:0006259; GO:0006309; GO:0010623; GO:0006308; GO:0006915; GO:0090305	DNA metabolic process; apoptotic DNA fragmentation; developmental programmed cell death; DNA catabolic process; apoptotic process; nucleic acid phosphodiester bond hydrolysis	GO:0005634	nucleus	GO:0003677; GO:0004520; GO:0004536; GO:0005509; GO:0016888; GO:0004518; GO:0004519; GO:0016787	DNA binding; endodeoxyribonuclease activity; deoxyribonuclease activity; calcium ion binding; endodeoxyribonuclease activity, producing 5'-phosphomonoesters; nuclease activity; endonuclease activity; hydrolase activity
TC10002843.hg.1	GFRA1	GDNF family receptor alpha 1	BX648964	NONCODE	accn=BX648964 class=mRNAlike lncRNA name=Human lncRNA ref=JounralRNA transcriptId=2610 cpcScore=-0.7217750 cnci=-0.2663220	GO:0007166; GO:0007411; GO:0035860; GO:0007399	cell surface receptor signaling pathway; axon guidance; glial cell-derived neurotrophic factor receptor signaling pathway; nervous system development	GO:0005886; GO:0019898; GO:0031225; GO:0070062; GO:0016020	plasma membrane; extrinsic component of membrane; anchored component of membrane; extracellular exosome; membrane	GO:0005102; GO:0016167; GO:0004872	receptor binding; glial cell-derived neurotrophic factor receptor activity; receptor activity	GenMAPP	Circadian_Exercise
TC02002500.hg.1	SCN7A	sodium channel, voltage gated, type VII alpha subunit	NM_002976; NR_045628; ENST00000409855; AK308450; OTTHUMT00000333745; OTTHUMT00000333746; OTTHUMT00000333747; OTTHUMT00000333748; OTTHUMT00000333749; uc002udu.2; uc002udv.1; uc010fpm.2; ENST00000259060	RefSeq; ENSEMBL; GenBank HTC; Havana transcript; UCSC Genes	Homo sapiens sodium channel, voltage gated, type VII alpha subunit (SCN7A), transcript variant 1, mRNA.; Homo sapiens sodium channel, voltage gated, type VII alpha subunit (SCN7A), transcript variant 2, non-coding RNA.; sodium channel, voltage gated, type VII alpha subunit [gene_biotype:protein_coding transcript_biotype:protein_coding]; Homo sapiens cDNA, FLJ98398.; sodium channel, voltage-gated,…	GO:0006814; GO:0006936; GO:0019228; GO:0034765; GO:0035725; GO:0055078; GO:0086010; GO:0006810; GO:0006811; GO:0055085	sodium ion transport; muscle contraction; neuronal action potential; regulation of ion transmembrane transport; sodium ion transmembrane transport; sodium ion homeostasis; membrane depolarization during action potential; transport; ion transport; transmembrane transport	GO:0001518; GO:0005886; GO:0097386; GO:0016020; GO:0016021	voltage-gated sodium channel complex; plasma membrane; glial cell projection; membrane; integral component of membrane	GO:0005248; GO:0005216; GO:0005244; GO:0005272; GO:0005515	voltage-gated sodium channel activity; ion channel activity; voltage-gated ion channel activity; sodium channel activity; protein binding
TC05000187.hg.1	C7	complement component 7	NM_000587; ENST00000313164; ENST00000494960; AK304848; BC063851; OTTHUMT00000317680; OTTHUMT00000317681; OTTHUMT00000317682; OTTHUMT00000317683; OTTHUMT00000317684; OTTHUMT00000368328; OTTHUMT00000368331; uc003jmh.3; uc011cpn.1; ENST00000440677; ENST00000515157; OTTHUMT00000368329	RefSeq; ENSEMBL; GenBank; Havana transcript; UCSC Genes	Homo sapiens complement component 7 (C7), mRNA.; complement component 7 [gene_biotype:protein_coding transcript_biotype:protein_coding]; complement component 7 [gene_biotype:protein_coding transcript_biotype:processed_transcript]; Homo sapiens cDNA FLJ58413 complete cds, highly similar to Complement component C7 precursor.; Homo sapiens complement component 7, mRNA (cDNA clone MGC:75123 IMAGE:618…	GO:0006956; GO:0006957; GO:0006958; GO:0019835; GO:0030449; GO:0045087; GO:0002376; GO:0006955; GO:0006883	complement activation; complement activation, alternative pathway; complement activation, classical pathway; cytolysis; regulation of complement activation; innate immune response; immune system process; immune response; cellular sodium ion homeostasis	GO:0005576; GO:0005579; GO:0070062	extracellular region; membrane attack complex; extracellular exosome	GO:0005515	protein binding	GenMAPP	Complement_Activation_Classical
TC12003266.hg.1	PXMP2	peroxisomal membrane protein 2	NM_018663; ENST00000317479; ENST00000428960; ENST00000539093; ENST00000543589; BC073997; uc001ukt.3	RefSeq; ENSEMBL; GenBank; UCSC Genes	Homo sapiens peroxisomal membrane protein 2, 22kDa (PXMP2), mRNA.; peroxisomal membrane protein 2, 22kDa [gene_biotype:protein_coding transcript_biotype:protein_coding]; peroxisomal membrane protein 2, 22kDa [gene_biotype:protein_coding transcript_biotype:nonsense_mediated_decay]; Homo sapiens peroxisomal membrane protein 2, 22kDa, mRNA (cDNA clone MGC:87947 IMAGE:6171609), complete cds.	GO:0008150	biological_process	GO:0005737; GO:0005739; GO:0005778; GO:0016020; GO:0016021; GO:0043234; GO:0005777	cytoplasm; mitochondrion; peroxisomal membrane; membrane; integral component of membrane; protein complex; peroxisome	GO:0005515	protein binding
TC09000553.hg.1	MUSK	muscle, skeletal, receptor tyrosine kinase	NM_001166280; NM_001166281; NM_005592; ENST00000189978; ENST00000374438; ENST00000374439; ENST00000374440; ENST00000374448; ENST00000416899; BC109098; BC109099; OTTHUMT00000053627; OTTHUMT00000053628; OTTHUMT00000053629; OTTHUMT00000053630; uc004bez.2; uc022blt.1; uc022blu.1; ENST00000374441; ENST00000374447; ENST00000543335; ENST00000545907; uc022blv.1	RefSeq; ENSEMBL; GenBank; Havana transcript; UCSC Genes	Homo sapiens muscle, skeletal, receptor tyrosine kinase (MUSK), transcript variant 2, mRNA.; Homo sapiens muscle, skeletal, receptor tyrosine kinase (MUSK), transcript variant 3, mRNA.; Homo sapiens muscle, skeletal, receptor tyrosine kinase (MUSK), transcript variant 1, mRNA.; muscle, skeletal, receptor tyrosine kinase [gene_biotype:protein_coding transcript_biotype:protein_coding]; Homo sapiens…			GO:0005887; GO:0030054; GO:0031594; GO:0043235; GO:0045211; GO:0005886; GO:0016020; GO:0016021; GO:0045202	integral component of plasma membrane; cell junction; neuromuscular junction; receptor complex; postsynaptic membrane; plasma membrane; membrane; integral component of membrane; synapse	GO:0004713; GO:0004714; GO:0005515; GO:0005524; GO:0046872; GO:0000166; GO:0004672; GO:0016301; GO:0016740; GO:0016772	protein tyrosine kinase activity; transmembrane receptor protein tyrosine kinase activity; protein binding; ATP binding; metal ion binding; nucleotide binding; protein kinase activity; kinase activity; transferase activity; transferase activity, transferring phosphorus-containing groups
TC10001319.hg.1	ANK3	ankyrin 3, node of Ranvier (ankyrin G)	NM_001149; NM_001204403; NM_001204404; NM_020987; ENST00000280772; ENST00000355288; ENST00000373827; ENST00000460468; ENST00000503366; ENST00000510382; AB209308; AK126851; AK292927; EF139850; EF139851; OTTHUMT00000048195; OTTHUMT00000048196; OTTHUMT00000048197; OTTHUMT00000048198; OTTHUMT00000048199; OTTHUMT00000048200; OTTHUMT00000048201; OTTHUMT00000048203; OTTHUMT00000048204; OTTHUMT0000004820…	RefSeq; ENSEMBL; GenBank; NONCODE; Havana transcript; UCSC Genes	Homo sapiens ankyrin 3, node of Ranvier (ankyrin G) (ANK3), transcript variant 2, mRNA.; Homo sapiens ankyrin 3, node of Ranvier (ankyrin G) (ANK3), transcript variant 3, mRNA.; Homo sapiens ankyrin 3, node of Ranvier (ankyrin G) (ANK3), transcript variant 4, mRNA.; Homo sapiens ankyrin 3, node of Ranvier (ankyrin G) (ANK3), transcript variant 1, mRNA.; ankyrin 3, node of Ranvier (ankyrin G) [gen…
TC06001771.hg.1	RCAN2	regulator of calcineurin 2	NM_001251973; NM_001251974; NM_005822; ENST00000306764; ENST00000330430; ENST00000371374; ENST00000405162; BC038509; OTTHUMT00000040782; OTTHUMT00000040783; OTTHUMT00000040784; uc003oyb.2; uc003oyc.2; uc003oyd.2	RefSeq; ENSEMBL; GenBank; Havana transcript; UCSC Genes	Homo sapiens regulator of calcineurin 2 (RCAN2), transcript variant 3, mRNA.; Homo sapiens regulator of calcineurin 2 (RCAN2), transcript variant 2, mRNA.; Homo sapiens regulator of calcineurin 2 (RCAN2), transcript variant 1, mRNA.; regulator of calcineurin 2 [gene_biotype:protein_coding transcript_biotype:protein_coding]; Homo sapiens regulator of calcineurin 2, mRNA (cDNA clone MGC:41855 IMAGE…	GO:0006979; GO:0007219; GO:0007614; GO:0031987; GO:0033173; GO:0050790; GO:0070884; GO:0019722	response to oxidative stress; Notch signaling pathway; short-term memory; locomotion involved in locomotory behavior; calcineurin-NFAT signaling cascade; regulation of catalytic activity; regulation of calcineurin-NFAT signaling cascade; calcium-mediated signaling	GO:0005737; GO:0005575; GO:0005622; GO:0016020; GO:0016021	cytoplasm; cellular_component; intracellular; membrane; integral component of membrane	GO:0000166; GO:0008597	nucleotide binding; calcium-dependent protein serine/threonine phosphatase regulator activity
TC17001074.hg.1	CLEC10A	C-type lectin domain family 10, member A	NM_006344; NM_182906; ENST00000254868; ENST00000416562; AK292363; BC027858; BC039011; uc002gej.3; uc002gek.3; uc010clv.2	RefSeq; ENSEMBL; GenBank; UCSC Genes	Homo sapiens C-type lectin domain family 10, member A (CLEC10A), transcript variant 2, mRNA.; Homo sapiens C-type lectin domain family 10, member A (CLEC10A), transcript variant 1, mRNA.; C-type lectin domain family 10, member A [gene_biotype:protein_coding transcript_biotype:protein_coding]; Homo sapiens cDNA FLJ75226 complete cds, highly similar to Homo sapiens C-type lectin domain family 10, m…	GO:0002250; GO:0006897; GO:0045087; GO:0002376	adaptive immune response; endocytosis; innate immune response; immune system process	GO:0005886; GO:0016021; GO:0016020	plasma membrane; integral component of membrane; membrane	GO:0030246	carbohydrate binding
TC09000086.hg.1	ADAMTSL1	ADAMTS like 1	NM_001040272; NM_052866; ENST00000276935; ENST00000327883; ENST00000380545; ENST00000380548; ENST00000380566; ENST00000380570; ENST00000431052; ENST00000496521; AK128724; BC030262; BC100790; OTTHUMT00000051800; OTTHUMT00000051801; OTTHUMT00000051802; OTTHUMT00000051803; OTTHUMT00000051804; OTTHUMT00000051807; OTTHUMT00000051808; OTTHUMT00000313698; OTTHUMT00000313699; OTTHUMT00000313700; OTTHUMT0…	RefSeq; ENSEMBL; GenBank; Havana transcript; UCSC Genes	Homo sapiens ADAMTS-like 1 (ADAMTSL1), transcript variant 4, mRNA.; Homo sapiens ADAMTS-like 1 (ADAMTSL1), transcript variant 2, mRNA.; ADAMTS-like 1 [gene_biotype:protein_coding transcript_biotype:protein_coding]; ADAMTS-like 1 [gene_biotype:protein_coding transcript_biotype:processed_transcript]; Homo sapiens cDNA FLJ46891 fis, clone UTERU3018255.; Homo sapiens ADAMTS-like 1, mRNA (cDNA clone M…	GO:0006493; GO:0006508; GO:0036066; GO:0043687; GO:0044267	protein O-linked glycosylation; proteolysis; protein O-linked fucosylation; post-translational protein modification; cellular protein metabolic process	GO:0005578; GO:0005788; GO:0005576; GO:0031012	proteinaceous extracellular matrix; endoplasmic reticulum lumen; extracellular region; extracellular matrix	GO:0008237; GO:0008270; GO:0008233; GO:0016787; GO:0004222; GO:0005515	metallopeptidase activity; zinc ion binding; peptidase activity; hydrolase activity; metalloendopeptidase activity; protein binding
TC11000755.hg.1	FOLR2	folate receptor 2 (fetal)	NM_000803; NM_001113534; NM_001113535; NM_001113536; ENST00000298223; ENST00000449475; ENST00000454954; BC058036; OTTHUMT00000317923; uc001ose.4; uc009ytd.3; uc009yte.3; uc009ytf.3; ENST00000413873	RefSeq; ENSEMBL; GenBank; Havana transcript; UCSC Genes	Homo sapiens folate receptor 2 (fetal) (FOLR2), transcript variant 1, mRNA.; Homo sapiens folate receptor 2 (fetal) (FOLR2), transcript variant 2, mRNA.; Homo sapiens folate receptor 2 (fetal) (FOLR2), transcript variant 3, mRNA.; Homo sapiens folate receptor 2 (fetal) (FOLR2), transcript variant 4, mRNA.; folate receptor 2 (fetal) [gene_biotype:protein_coding transcript_biotype:protein_coding]; …	GO:0002548; GO:0006898; GO:0006954; GO:0008284; GO:0015884; GO:0050758; GO:0071231; GO:0006810	monocyte chemotaxis; receptor-mediated endocytosis; inflammatory response; positive regulation of cell proliferation; folic acid transport; regulation of thymidylate synthase biosynthetic process; cellular response to folic acid; transport	GO:0005576; GO:0009986; GO:0016020; GO:0031362; GO:0005886; GO:0031225	extracellular region; cell surface; membrane; anchored component of external side of plasma membrane; plasma membrane; anchored component of membrane	GO:0005542; GO:0008144; GO:0008517; GO:0051870; GO:0061714	folic acid binding; drug binding; folic acid transporter activity; methotrexate binding; folic acid receptor activity
TC12000508.hg.1	SLC39A5	solute carrier family 39 (zinc transporter), member 5	NM_001135195; NM_173596; ENST00000266980; ENST00000419232; ENST00000454355; AK298331; BC027884; OTTHUMT00000346832; OTTHUMT00000346833; OTTHUMT00000346834; OTTHUMT00000346835; OTTHUMT00000346836; OTTHUMT00000346837; OTTHUMT00000346838; OTTHUMT00000346839; OTTHUMT00000346840; OTTHUMT00000346841; OTTHUMT00000346842; uc010sqi.2; uc010sqj.2; uc010sqk.2	RefSeq; ENSEMBL; GenBank; Havana transcript; UCSC Genes	Homo sapiens solute carrier family 39 (zinc transporter), member 5 (SLC39A5), transcript variant 2, mRNA.; Homo sapiens solute carrier family 39 (zinc transporter), member 5 (SLC39A5), transcript variant 1, mRNA.; solute carrier family 39 (zinc transporter), member 5 [gene_biotype:protein_coding transcript_biotype:protein_coding]; solute carrier family 39 (zinc transporter), member 5 [gene_biotyp…	GO:0001654; GO:0006829; GO:0030509; GO:0034224; GO:0048026; GO:0055085; GO:0061351; GO:0070315; GO:0006810; GO:0006811; GO:0030001	eye development; zinc II ion transport; BMP signaling pathway; cellular response to zinc ion starvation; positive regulation of mRNA splicing, via spliceosome; transmembrane transport; neural precursor cell proliferation; G1 to G0 transition involved in cell differentiation; transport; ion transport; metal ion transport	GO:0016021; GO:0016323; GO:0070062; GO:0005886; GO:0016020	integral component of membrane; basolateral plasma membrane; extracellular exosome; plasma membrane; membrane	GO:0046873; GO:0003674	metal ion transmembrane transporter activity; molecular_function
TC02001835.hg.1	NRXN1	neurexin 1	NM_001135659; NM_004801; NM_138735; ENST00000331040; ENST00000342183; ENST00000401669; ENST00000401710; ENST00000402717; ENST00000404971; ENST00000405472; ENST00000405581; ENST00000406316; ENST00000406859; AK093260; AK124726; AK295773; BC150247; BX647616; OTTHUMT00000251372; OTTHUMT00000323894; OTTHUMT00000323978; OTTHUMT00000323979; OTTHUMT00000323980; OTTHUMT00000323984; OTTHUMT00000325104; OTT…	RefSeq; ENSEMBL; GenBank; GenBank HTC; Havana transcript; UCSC Genes	Homo sapiens neurexin 1 (NRXN1), transcript variant alpha2, mRNA.; Homo sapiens neurexin 1 (NRXN1), transcript variant alpha1, mRNA.; Homo sapiens neurexin 1 (NRXN1), transcript variant beta, mRNA.; neurexin 1 [gene_biotype:protein_coding transcript_biotype:processed_transcript]; neurexin 1 [gene_biotype:protein_coding transcript_biotype:protein_coding]; Homo sapiens cDNA FLJ35941 fis, clone TEST…
TC09001656.hg.1	FNBP1	formin binding protein 1	NM_015033; ENST00000355681; ENST00000420781; ENST00000443566; ENST00000446176; AK000975; AK001616; AK023681; AK293743; AL049935; BC101755; BC143513; BC143514; BC143515; OTTHUMT00000054629; OTTHUMT00000054630; OTTHUMT00000054631; OTTHUMT00000054632; OTTHUMT00000054634; OTTHUMT00000054635; OTTHUMT00000054636; uc004byw.1; uc004byx.1; uc004byy.1; uc004byz.1; uc004bza.2; uc011mbu.1; uc011mbv.1; uc011m…	RefSeq; ENSEMBL; GenBank; GenBank HTC; Havana transcript; UCSC Genes	Homo sapiens formin binding protein 1 (FNBP1), mRNA.; formin binding protein 1 [gene_biotype:protein_coding transcript_biotype:protein_coding]; Homo sapiens cDNA FLJ10113 fis, clone HEMBA1002768, weakly similar to Homo sapiens mRNA for Cdc42-interacting protein 4.; Homo sapiens cDNA FLJ10754 fis, clone NT2RP3004544, highly similar to Homo sapiens mRNA for KIAA0554 protein.; Homo sapiens cDNA FLJ1…	GO:0006897	endocytosis	GO:0005764; GO:0005856; GO:0005886; GO:0005905; GO:0005938; GO:0016023; GO:0005737; GO:0016020; GO:0031410	lysosome; cytoskeleton; plasma membrane; coated pit; cell cortex; cytoplasmic membrane-bounded vesicle; cytoplasm; membrane; cytoplasmic vesicle	GO:0005515; GO:0008289; GO:0042802	protein binding; lipid binding; identical protein binding
TC11003330.hg.1	EXPH5	exophilin 5	AL050204; BC026281	NONCODE	accn=AL050204 class=mRNAlike lncRNA name=Human lncRNA ref=JounralRNA transcriptId=3579 cpcScore=0.3849620 cnci=-0.4295411; accn=BC026281 class=mRNAlike lncRNA name=NULL ref=H-invitational v7.5 transcriptId=HIT000091244 cpcScore=-1.3020900 cnci=-0.2915295	GO:0003334; GO:0006886; GO:0045921; GO:0050714; GO:0071985	keratinocyte development; intracellular protein transport; positive regulation of exocytosis; positive regulation of protein secretion; multivesicular body sorting pathway	GO:0005768; GO:0005622	endosome; intracellular	GO:0017137	Rab GTPase binding
TC12000311.hg.1	CNTN1	contactin 1	NM_001256063; NM_001256064; NM_001843; NM_175038; ENST00000347616; ENST00000348761; ENST00000547702; ENST00000547849; ENST00000550305; ENST00000551295; AK289698; BC036569; ENST00000360099; uc001rmm.1; uc001rmn.1; uc001rmo.3; uc009zjy.2	RefSeq; ENSEMBL; GenBank; UCSC Genes	Homo sapiens contactin 1 (CNTN1), transcript variant 3, mRNA.; Homo sapiens contactin 1 (CNTN1), transcript variant 4, mRNA.; Homo sapiens contactin 1 (CNTN1), transcript variant 1, mRNA.; Homo sapiens contactin 1 (CNTN1), transcript variant 2, mRNA.; contactin 1 [gene_biotype:protein_coding transcript_biotype:protein_coding]; contactin 1 [gene_biotype:protein_coding transcript_biotype:processed_…	GO:0007155; GO:0007219; GO:0007411; GO:0010628; GO:0010765; GO:0010976; GO:0021549; GO:0031175	cell adhesion; Notch signaling pathway; axon guidance; positive regulation of gene expression; positive regulation of sodium ion transport; positive regulation of neuron projection development; cerebellum development; neuron projection development	GO:0005886; GO:0016020; GO:0031225; GO:0043209; GO:0070062	plasma membrane; membrane; anchored component of membrane; myelin sheath; extracellular exosome	GO:0001948; GO:0030246; GO:0005515	glycoprotein binding; carbohydrate binding; protein binding
TC21000388.hg.1	TIAM1	T-cell lymphoma invasion and metastasis 1	NM_003253; ENST00000286827; ENST00000469412; ENST00000541036; AK093621; BC117192; BC117196; BC143970; BC143980; OTTHUMT00000192552; OTTHUMT00000192553; OTTHUMT00000192554; OTTHUMT00000192555; OTTHUMT00000192556; uc002yow.1; uc002yox.1; uc011adk.1; uc011adl.1; ENST00000399841	RefSeq; ENSEMBL; GenBank; Havana transcript; UCSC Genes	Homo sapiens T-cell lymphoma invasion and metastasis 1 (TIAM1), mRNA.; T-cell lymphoma invasion and metastasis 1 [gene_biotype:protein_coding transcript_biotype:protein_coding]; T-cell lymphoma invasion and metastasis 1 [gene_biotype:protein_coding transcript_biotype:processed_transcript]; Homo sapiens cDNA FLJ36302 fis, clone THYMU2004508, highly similar to T-LYMPHOMA INVASION AND METASTASIS IND…			GO:0005829; GO:0005911; GO:0031234; GO:0044291; GO:0005886; GO:0016020; GO:0030054; GO:0005622	cytosol; cell-cell junction; extrinsic component of cytoplasmic side of plasma membrane; cell-cell contact zone; plasma membrane; membrane; cell junction; intracellular	GO:0005057; GO:0005085; GO:0005089; GO:0005543; GO:0030676; GO:0046875; GO:0008289; GO:0005515	receptor signaling protein activity; guanyl-nucleotide exchange factor activity; Rho guanyl-nucleotide exchange factor activity; phospholipid binding; Rac guanyl-nucleotide exchange factor activity; ephrin receptor binding; lipid binding; protein binding
TC09000444.hg.1	WNK2	WNK lysine deficient protein kinase 2	NM_006648; ENST00000297954; ENST00000395477; ENST00000427277; ENST00000471076; AB044546; AF039702; AJ242724; AK310390; OTTHUMT00000053140; OTTHUMT00000053141; OTTHUMT00000053142; OTTHUMT00000053143; OTTHUMT00000053144; OTTHUMT00000053145; OTTHUMT00000053146; OTTHUMT00000317359; OTTHUMT00000317360; OTTHUMT00000317361; OTTHUMT00000317362; OTTHUMT00000317363; OTTHUMT00000317364; OTTHUMT00000317365; …	RefSeq; ENSEMBL; GenBank; GenBank HTC; Havana transcript; UCSC Genes	Homo sapiens WNK lysine deficient protein kinase 2 (WNK2), transcript variant 2, mRNA.; WNK lysine deficient protein kinase 2 [gene_biotype:protein_coding transcript_biotype:protein_coding]; WNK lysine deficient protein kinase 2 [gene_biotype:protein_coding transcript_biotype:processed_transcript]; Homo sapiens P/OKcl.13 mRNA for mitogen-activated protein kinase kinase kinase, partial cds.; Homo …	GO:0006468; GO:0008285; GO:0035556; GO:0046777; GO:0070373; GO:2000021; GO:2000651; GO:0016310; GO:0008152	protein phosphorylation; negative regulation of cell proliferation; intracellular signal transduction; protein autophosphorylation; negative regulation of ERK1 and ERK2 cascade; regulation of ion homeostasis; positive regulation of sodium ion transmembrane transporter activity; phosphorylation; metabolic process	GO:0005737; GO:0005886; GO:0016020	cytoplasm; plasma membrane; membrane	GO:0004674; GO:0005524; GO:0000166; GO:0004672; GO:0016301; GO:0016740; GO:0016772	protein serine/threonine kinase activity; ATP binding; nucleotide binding; protein kinase activity; kinase activity; transferase activity; transferase activity, transferring phosphorus-containing groups
TC12001380.hg.1	SYT10	synaptotagmin X	NM_198992; ENST00000228567; BC101024; BC101025; uc001rll.1; uc009zju.1; ENST00000535526	RefSeq; ENSEMBL; GenBank; UCSC Genes	Homo sapiens synaptotagmin X (SYT10), mRNA.; synaptotagmin X [gene_biotype:protein_coding transcript_biotype:protein_coding]; Homo sapiens synaptotagmin X, mRNA (cDNA clone MGC:119436 IMAGE:40007421), complete cds.; Homo sapiens synaptotagmin X, mRNA (cDNA clone MGC:119437 IMAGE:40007422), complete cds.; cdna:known chromosome:GRCh37:12:33529208:33592581:-1 gene:ENSG00000110975 gene_biotype:protei…	GO:0006906; GO:0016079; GO:0017158; GO:0048791	vesicle fusion; synaptic vesicle exocytosis; regulation of calcium ion-dependent exocytosis; calcium ion-dependent exocytosis of neurotransmitter	GO:0005886; GO:0016021; GO:0030054; GO:0030672; GO:0016020; GO:0031410; GO:0045202	plasma membrane; integral component of membrane; cell junction; synaptic vesicle membrane; membrane; cytoplasmic vesicle; synapse	GO:0005509; GO:0005544; GO:0019905; GO:0030276; GO:0042803; GO:0046982; GO:0042802; GO:0046872; GO:0005515	calcium ion binding; calcium-dependent phospholipid binding; syntaxin binding; clathrin binding; protein homodimerization activity; protein heterodimerization activity; identical protein binding; metal ion binding; protein binding
TC17000655.hg.1	PDK2	pyruvate dehydrogenase kinase, isozyme 2	NM_001199898; NM_001199899; NM_001199900; NM_002611; ENST00000007708; ENST00000503176; ENST00000511026; BC005811; BC040478; BC063137; OTTHUMT00000366492; OTTHUMT00000366494; OTTHUMT00000366647; OTTHUMT00000366648; OTTHUMT00000366649; OTTHUMT00000366650; OTTHUMT00000366651; OTTHUMT00000366652; OTTHUMT00000366653; OTTHUMT00000366654; OTTHUMT00000366655; OTTHUMT00000366656; OTTHUMT00000366657; OTTHU…	RefSeq; ENSEMBL; GenBank; Havana transcript; UCSC Genes	Homo sapiens pyruvate dehydrogenase kinase, isozyme 2 (PDK2), transcript variant 2, mRNA.; Homo sapiens pyruvate dehydrogenase kinase, isozyme 2 (PDK2), transcript variant 3, mRNA.; Homo sapiens pyruvate dehydrogenase kinase, isozyme 2 (PDK2), transcript variant 4, mRNA.; Homo sapiens pyruvate dehydrogenase kinase, isozyme 2 (PDK2), transcript variant 1, mRNA.; pyruvate dehydrogenase kinase, isoz…			GO:0005654; GO:0005737; GO:0005739; GO:0005759; GO:0005967	nucleoplasm; cytoplasm; mitochondrion; mitochondrial matrix; mitochondrial pyruvate dehydrogenase complex	GO:0004672; GO:0004740; GO:0005524; GO:0042803; GO:0000166; GO:0016301; GO:0016740; GO:0005515	protein kinase activity; pyruvate dehydrogenase (acetyl-transferring) kinase activity; ATP binding; protein homodimerization activity; nucleotide binding; kinase activity; transferase activity; protein binding	GenMAPP	Krebs-TCA_Cycle
TC01003096.hg.1	PDE4DIP	phosphodiesterase 4D interacting protein				GO:0043623	cellular protein complex assembly			GO:0005515; GO:0019899	protein binding; enzyme binding
TC08000109.hg.1	KIAA1456	KIAA1456	NM_001099677; NM_020844; ENST00000447063; ENST00000524591; ENST00000528335; ENST00000529978; ENST00000532376; AB040889; AK296010; OTTHUMT00000251692; uc003wwj.4; uc010lsq.3; uc010lsr.3; uc011kxw.2; ENST00000445495	RefSeq; ENSEMBL; GenBank; Havana transcript; UCSC Genes	Homo sapiens KIAA1456 (KIAA1456), transcript variant 2, mRNA.; Homo sapiens KIAA1456 (KIAA1456), transcript variant 1, mRNA.; KIAA1456 [gene_biotype:protein_coding transcript_biotype:protein_coding]; KIAA1456 [gene_biotype:protein_coding transcript_biotype:processed_transcript]; KIAA1456 [gene_biotype:protein_coding transcript_biotype:retained_intron]; Homo sapiens mRNA for KIAA1456 protein, part…	GO:0006400; GO:0008033; GO:0010467; GO:0032259; GO:0008152	tRNA modification; tRNA processing; gene expression; methylation; metabolic process	GO:0005737	cytoplasm	GO:0008168; GO:0016740	methyltransferase activity; transferase activity
TC07001514.hg.1	GTF2IRD2; GTF2IRD2B	GTF2I repeat domain containing 2; GTF2I repeat domain containing 2B	NM_173537; ENST00000451013; AK098269; AL834153; BC038098; BC047706; BC067859; BC136849; uc003ubd.1; uc003ube.1; uc003ubf.1; uc003ubg.2; uc003ubh.3; uc010lbt.1; uc011kfi.2; ENST00000361071; ENST00000405086; ENST00000417115; ENST00000453619; OTTHUMT00000252712; OTTHUMT00000342945; OTTHUMT00000342946; OTTHUMT00000342947; OTTHUMT00000342949	RefSeq; ENSEMBL; GenBank; GenBank HTC; UCSC Genes; NONCODE; Havana transcript	Homo sapiens GTF2I repeat domain containing 2 (GTF2IRD2), transcript variant 1, mRNA.; GTF2I repeat domain containing 2 [gene_biotype:protein_coding transcript_biotype:protein_coding]; Homo sapiens cDNA FLJ40950 fis, clone UTERU2009972, highly similar to Homo sapiens GTF2I repeat domain containing 2 (GTF2IRD2), mRNA.; Homo sapiens mRNA; cDNA DKFZp434O1635 (from clone DKFZp434O1635).; Homo sapiens…	GO:0006351; GO:0006355	transcription, DNA-templated; regulation of transcription, DNA-templated	GO:0005634	nucleus	GO:0003677; GO:0005515; GO:0003676	DNA binding; protein binding; nucleic acid binding
TC15000322.hg.1	STARD9	StAR-related lipid transfer domain containing 9	NM_020759; ENST00000290607; CR936665; uc010bcw.3; uc010udj.2	RefSeq; ENSEMBL; GenBank HTC; UCSC Genes	Homo sapiens StAR-related lipid transfer (START) domain containing 9 (STARD9), mRNA.; StAR-related lipid transfer (START) domain containing 9 [gene_biotype:protein_coding transcript_biotype:protein_coding]; Homo sapiens mRNA; cDNA DKFZp686M208 (from clone DKFZp686M208).	GO:0007018; GO:0008152; GO:0051225	microtubule-based movement; metabolic process; spindle assembly	GO:0005634; GO:0005654; GO:0005737; GO:0005794; GO:0005814; GO:0005871; GO:0005856	nucleus; nucleoplasm; cytoplasm; Golgi apparatus; centriole; kinesin complex; cytoskeleton	GO:0003777; GO:0005524; GO:0008017; GO:0008289; GO:0008574; GO:0000166; GO:0005515	microtubule motor activity; ATP binding; microtubule binding; lipid binding; ATP-dependent microtubule motor activity, plus-end-directed; nucleotide binding; protein binding
TC03003386.hg.1	AMT	aminomethyltransferase	NM_000481; NM_001164710; NM_001164711; NM_001164712; NR_028435; ENST00000273588; ENST00000395338; ENST00000458307; ENST00000476226; ENST00000538581; AK293594; AK294592; BC044792; OTTHUMT00000346215; OTTHUMT00000346216; OTTHUMT00000346217; OTTHUMT00000346218; OTTHUMT00000346219; OTTHUMT00000346220; OTTHUMT00000346221; OTTHUMT00000346222; OTTHUMT00000346270; OTTHUMT00000346271; OTTHUMT00000346272; …	RefSeq; ENSEMBL; GenBank; NONCODE; Havana transcript; UCSC Genes	Homo sapiens aminomethyltransferase (AMT), transcript variant 1, mRNA.; Homo sapiens aminomethyltransferase (AMT), transcript variant 2, mRNA.; Homo sapiens aminomethyltransferase (AMT), transcript variant 3, mRNA.; Homo sapiens aminomethyltransferase (AMT), transcript variant 4, mRNA.; Homo sapiens aminomethyltransferase (AMT), transcript variant 5, non-coding RNA.; aminomethyltransferase [gene_…	GO:0006546; GO:0032259; GO:0034641; GO:0044281; GO:0046487	glycine catabolic process; methylation; cellular nitrogen compound metabolic process; small molecule metabolic process; glyoxylate metabolic process	GO:0005739; GO:0005759	mitochondrion; mitochondrial matrix	GO:0004047; GO:0008483; GO:0016740; GO:0008168	aminomethyltransferase activity; transaminase activity; transferase activity; methyltransferase activity	HumanCyc; MetaCyc	GLYCCAT-PWY; GLYCLEAV-PWY
TC19000087.hg.1	MPND	MPN domain containing	NM_001159846; NM_032868; ENST00000262966; ENST00000359935; AK308468; BC032652; uc002mae.3; uc002mag.3; uc010dtx.2	RefSeq; ENSEMBL; GenBank HTC; GenBank; UCSC Genes	Homo sapiens MPN domain containing (MPND), transcript variant 2, mRNA.; Homo sapiens MPN domain containing (MPND), transcript variant 1, mRNA.; MPN domain containing [gene_biotype:protein_coding transcript_biotype:protein_coding]; Homo sapiens cDNA, FLJ98509.; Homo sapiens MPN domain containing, mRNA (cDNA clone MGC:44882 IMAGE:5503607), complete cds.	GO:0006508	proteolysis			GO:0008233; GO:0016787; GO:0005515	peptidase activity; hydrolase activity; protein binding
TC11000388.hg.1	CRY2	cryptochrome circadian clock 2	NM_001127457; NM_021117; ENST00000417225; ENST00000443527; ENST00000473199; AK295627; BC035161; BC041814; OTTHUMT00000330235; OTTHUMT00000330236; OTTHUMT00000330237; OTTHUMT00000330238; OTTHUMT00000330239; OTTHUMT00000330240; OTTHUMT00000330241; uc009ykw.3; uc010rgn.2; uc010rgo.2; ENST00000534128	RefSeq; ENSEMBL; GenBank; Havana transcript; UCSC Genes	Homo sapiens cryptochrome circadian clock 2 (CRY2), transcript variant 2, mRNA.; Homo sapiens cryptochrome circadian clock 2 (CRY2), transcript variant 1, mRNA.; cryptochrome circadian clock 2 [gene_biotype:protein_coding transcript_biotype:protein_coding]; cryptochrome circadian clock 2 [gene_biotype:protein_coding transcript_biotype:processed_transcript]; Homo sapiens cDNA FLJ52645 complete cds…			GO:0005576; GO:0005634; GO:0005737; GO:0005739	extracellular region; nucleus; cytoplasm; mitochondrion	GO:0000976; GO:0000989; GO:0003677; GO:0003684; GO:0003697; GO:0003904; GO:0003914; GO:0005515; GO:0009882; GO:0019902; GO:0043130; GO:0071949; GO:0000166; GO:0009881; GO:0016829; GO:0019900; GO:0019901; GO:0035257; GO:0003913	transcription regulatory region sequence-specific DNA binding; transcription factor activity, transcription factor binding; DNA binding; damaged DNA binding; single-stranded DNA binding; deoxyribodipyrimidine photo-lyase activity; DNA (6-4) photolyase activity; protein binding; blue light photoreceptor activity; phosphatase binding; ubiquitin binding; FAD binding; nucleotide binding; photorecepto…
TC04000913.hg.1	FAM149A	family with sequence similarity 149, member A	NM_001006655; NM_015398; ENST00000227065; ENST00000356371; ENST00000389354; ENST00000502970; ENST00000503432; ENST00000514153; ENST00000514829; AK295340; AK297679; AK311462; BC136792; BC142992; BC144411; OTTHUMT00000361157; OTTHUMT00000361158; OTTHUMT00000361171; OTTHUMT00000361204; OTTHUMT00000361205; OTTHUMT00000361206; OTTHUMT00000361207; OTTHUMT00000361208; OTTHUMT00000361209; OTTHUMT00000361…	RefSeq; ENSEMBL; GenBank; GenBank HTC; Havana transcript; UCSC Genes	Homo sapiens family with sequence similarity 149, member A (FAM149A), transcript variant 2, mRNA.; Homo sapiens family with sequence similarity 149, member A (FAM149A), transcript variant 1, mRNA.; family with sequence similarity 149, member A [gene_biotype:protein_coding transcript_biotype:protein_coding]; family with sequence similarity 149, member A [gene_biotype:protein_coding transcript_biot…
TC19002341.hg.1	ZNF709	zinc finger protein 709	BC038531	NONCODE	accn=BC038531 class=mRNAlike lncRNA name=NULL ref=H-invitational v7.5 transcriptId=HIT000095243 cpcScore=1.0119800 cnci=-0.1932550	GO:0006351; GO:0006355	transcription, DNA-templated; regulation of transcription, DNA-templated	GO:0005634; GO:0005622	nucleus; intracellular	GO:0003677; GO:0046872; GO:0003676	DNA binding; metal ion binding; nucleic acid binding
TC22000158.hg.1	SGSM1	small G protein signaling modulator 1	NM_001039948; NM_001098497; NM_001098498; NM_133454; ENST00000400358; ENST00000400359; ENST00000470591; BC111698; OTTHUMT00000320279; OTTHUMT00000320280; OTTHUMT00000320281; OTTHUMT00000320282; OTTHUMT00000320283; uc003abg.2; uc003abh.2; uc003abi.1; uc003abj.2; uc010guu.1; ENST00000403206; AK091494; uc003abf.2	RefSeq; ENSEMBL; GenBank HTC; Havana transcript; UCSC Genes; GenBank	Homo sapiens small G protein signaling modulator 1 (SGSM1), transcript variant 1, mRNA.; Homo sapiens small G protein signaling modulator 1 (SGSM1), transcript variant 3, mRNA.; Homo sapiens small G protein signaling modulator 1 (SGSM1), transcript variant 4, mRNA.; Homo sapiens small G protein signaling modulator 1 (SGSM1), transcript variant 2, mRNA.; small G protein signaling modulator 1 [gene…			GO:0005794	Golgi apparatus	GO:0005515	protein binding
TC10001161.hg.1	EPC1	enhancer of polycomb homolog 1 (Drosophila)	NM_025209; ENST00000263062; ENST00000319778; ENST00000375110; ENST00000495790; AK299676; AK309309; BC036529; OTTHUMT00000047481; OTTHUMT00000047482; OTTHUMT00000047484; OTTHUMT00000047485; OTTHUMT00000047486; OTTHUMT00000047488; OTTHUMT00000318534; OTTHUMT00000318535; OTTHUMT00000318536; OTTHUMT00000318537; ENST00000410377; uc001iwg.1; uc001iwh.1; uc001iwi.3; uc009xlt.2	RefSeq; ENSEMBL; GenBank; GenBank HTC; Havana transcript; UCSC Genes	Homo sapiens enhancer of polycomb homolog 1 (Drosophila) (EPC1), transcript variant 1, mRNA.; enhancer of polycomb homolog 1 (Drosophila) [gene_biotype:protein_coding transcript_biotype:protein_coding]; enhancer of polycomb homolog 1 (Drosophila) [gene_biotype:protein_coding transcript_biotype:retained_intron]; Homo sapiens cDNA FLJ60343 complete cds, highly similar to Enhancer of polycomb homolo…	GO:0000122; GO:0006325; GO:0006351; GO:0035886; GO:0040008; GO:0043967; GO:0043968; GO:0045814; GO:0045892; GO:0045893; GO:0045944; GO:0006355; GO:0006357; GO:0016568	negative regulation of transcription from RNA polymerase II promoter; chromatin organization; transcription, DNA-templated; vascular smooth muscle cell differentiation; regulation of growth; histone H4 acetylation; histone H2A acetylation; negative regulation of gene expression, epigenetic; negative regulation of transcription, DNA-templated; positive regulation of transcription, DNA-templated; p…	GO:0005634; GO:0005654; GO:0031965; GO:0032777; GO:0035267	nucleus; nucleoplasm; nuclear membrane; Piccolo NuA4 histone acetyltransferase complex; NuA4 histone acetyltransferase complex	GO:0004402; GO:0005515	histone acetyltransferase activity; protein binding
TC04000897.hg.1	PRIMPOL	primase and DNA directed polymerase	NM_152683; ENST00000314970; ENST00000503752; ENST00000510864; ENST00000512834; ENST00000515774; AK307317; BC018930; BC047467; BC064600; BX647575; OTTHUMT00000360827; OTTHUMT00000360828; OTTHUMT00000360829; OTTHUMT00000360830; OTTHUMT00000360831; OTTHUMT00000360832; OTTHUMT00000360833; OTTHUMT00000360834; OTTHUMT00000360835; OTTHUMT00000360836; OTTHUMT00000360837; uc003iwj.2; uc003iwk.2; uc003iwm.…	RefSeq; ENSEMBL; GenBank HTC; GenBank; Havana transcript; UCSC Genes	Homo sapiens primase and polymerase (DNA-directed) (PRIMPOL), transcript variant 1, mRNA.; primase and polymerase (DNA-directed) [gene_biotype:protein_coding transcript_biotype:protein_coding]; primase and polymerase (DNA-directed) [gene_biotype:protein_coding transcript_biotype:processed_transcript]; Homo sapiens cDNA, FLJ97265.; Homo sapiens hypothetical protein FLJ33167, mRNA (cDNA clone IMAGE…	GO:0006264; GO:0006269; GO:0009411; GO:0019985; GO:0031297; GO:0006260; GO:0006281; GO:0006974; GO:0032774	mitochondrial DNA replication; DNA replication, synthesis of RNA primer; response to UV; translesion synthesis; replication fork processing; DNA replication; DNA repair; cellular response to DNA damage stimulus; RNA biosynthetic process	GO:0005634; GO:0005759; GO:0005739	nucleus; mitochondrial matrix; mitochondrion	GO:0003682; GO:0003887; GO:0003896; GO:0005515; GO:0030145; GO:0003899; GO:0016740; GO:0016779	chromatin binding; DNA-directed DNA polymerase activity; DNA primase activity; protein binding; manganese ion binding; DNA-directed RNA polymerase activity; transferase activity; nucleotidyltransferase activity
TC20000096.hg.1	MACROD2	MACRO domain containing 2	NM_001033087; NM_080676; ENST00000217246; ENST00000378058; ENST00000402914; ENST00000407045; ENST00000464883; AK125899; BC018687; BC035876; BC036403; BC128036; EF159161; OTTHUMT00000078082; OTTHUMT00000078083; OTTHUMT00000078084; OTTHUMT00000078085; OTTHUMT00000078086; OTTHUMT00000078087; OTTHUMT00000078088; OTTHUMT00000078089; OTTHUMT00000078090; OTTHUMT00000078097; OTTHUMT00000078098; OTTHUMT00…	RefSeq; ENSEMBL; GenBank; Havana transcript; UCSC Genes	Homo sapiens MACRO domain containing 2 (MACROD2), transcript variant 2, mRNA.; Homo sapiens MACRO domain containing 2 (MACROD2), transcript variant 1, mRNA.; MACRO domain containing 2 [gene_biotype:protein_coding transcript_biotype:protein_coding]; MACRO domain containing 2 [gene_biotype:protein_coding transcript_biotype:processed_transcript]; Homo sapiens cDNA FLJ43911 fis, clone TESTI4010928.; …	GO:0006974; GO:0007420; GO:0042278; GO:0051725	cellular response to DNA damage stimulus; brain development; purine nucleoside metabolic process; protein de-ADP-ribosylation	GO:0005634	nucleus	GO:0016798; GO:0019213; GO:0016787	hydrolase activity, acting on glycosyl bonds; deacetylase activity; hydrolase activity
TC09002908.hg.1	PHYHD1	phytanoyl-CoA dioxygenase domain containing 1	NM_001100876; NM_001100877; NM_174933; ENST00000308941; ENST00000353176; ENST00000372592; ENST00000421063; ENST00000487504; AK054994; BC009373; BC051300; BC053853; OTTHUMT00000054506; OTTHUMT00000054507; OTTHUMT00000054508; OTTHUMT00000054509; OTTHUMT00000054510; OTTHUMT00000054511; OTTHUMT00000054512; OTTHUMT00000054513; OTTHUMT00000054514; OTTHUMT00000315888; OTTHUMT00000315889; OTTHUMT00000315…	RefSeq; ENSEMBL; GenBank; Havana transcript; UCSC Genes	Homo sapiens phytanoyl-CoA dioxygenase domain containing 1 (PHYHD1), transcript variant 1, mRNA.; Homo sapiens phytanoyl-CoA dioxygenase domain containing 1 (PHYHD1), transcript variant 3, mRNA.; Homo sapiens phytanoyl-CoA dioxygenase domain containing 1 (PHYHD1), transcript variant 2, mRNA.; phytanoyl-CoA dioxygenase domain containing 1 [gene_biotype:protein_coding transcript_biotype:protein_cod…	GO:0055114	oxidation-reduction process			GO:0005515; GO:0046872; GO:0051213; GO:0016491	protein binding; metal ion binding; dioxygenase activity; oxidoreductase activity
TC01001518.hg.1	ZBTB37	zinc finger and BTB domain containing 37	NM_001122770; NM_032522; ENST00000367701; ENST00000367702; ENST00000367704; ENST00000427304; ENST00000432989; AK057310; AK302696; BC003116; OTTHUMT00000090729; OTTHUMT00000090730; OTTHUMT00000090731; uc001gjp.1; uc001gjq.4; uc001gjr.2; uc009wwp.1; ENST00000367703; OTTHUMT00000090732	RefSeq; ENSEMBL; GenBank; Havana transcript; UCSC Genes	Homo sapiens zinc finger and BTB domain containing 37 (ZBTB37), transcript variant 1, mRNA.; Homo sapiens zinc finger and BTB domain containing 37 (ZBTB37), transcript variant 2, mRNA.; zinc finger and BTB domain containing 37 [gene_biotype:protein_coding transcript_biotype:protein_coding]; Homo sapiens cDNA FLJ32748 fis, clone TESTI2001556, weakly similar to ZINC FINGER PROTEIN 151.; Homo sapien…	GO:0006351; GO:0006355	transcription, DNA-templated; regulation of transcription, DNA-templated	GO:0005634	nucleus	GO:0003677; GO:0046872; GO:0003676; GO:0005515	DNA binding; metal ion binding; nucleic acid binding; protein binding
TC04001061.hg.1	TAPT1	transmembrane anterior posterior transformation 1	NM_153365; ENST00000405303; ENST00000508888; AF189251; AK296104; AK299163; BC066899; OTTHUMT00000359568; OTTHUMT00000359569; OTTHUMT00000359571; OTTHUMT00000359572; OTTHUMT00000359573; OTTHUMT00000359574; OTTHUMT00000359575; OTTHUMT00000359576; OTTHUMT00000359577; OTTHUMT00000359578; OTTHUMT00000359579; OTTHUMT00000359580; OTTHUMT00000359581; OTTHUMT00000359582; OTTHUMT00000359583; OTTHUMT0000035…	RefSeq; ENSEMBL; GenBank; Havana transcript; UCSC Genes	Homo sapiens transmembrane anterior posterior transformation 1 (TAPT1), mRNA.; transmembrane anterior posterior transformation 1 [gene_biotype:protein_coding transcript_biotype:protein_coding]; transmembrane anterior posterior transformation 1 [gene_biotype:protein_coding transcript_biotype:processed_transcript]; Homo sapiens cytomegalovirus partial fusion receptor mRNA, partial cds.; Homo sapien…	GO:0001701; GO:0007186; GO:0009791; GO:0048706; GO:0007275	in utero embryonic development; G-protein coupled receptor signaling pathway; post-embryonic development; embryonic skeletal system development; multicellular organismal development	GO:0016021; GO:0016020	integral component of membrane; membrane	GO:0016520	growth hormone-releasing hormone receptor activity
TC01001866.hg.1	ADCK3	aarF domain containing kinase 3	NM_020247; ENST00000366777; ENST00000366778; ENST00000366779; ENST00000478406; AF218003; AJ278126; AK297735; AK300537; AK301012; BC005171; BC129930; BX648860; OTTHUMT00000091709; OTTHUMT00000091712; OTTHUMT00000091713; OTTHUMT00000091714; OTTHUMT00000091715; OTTHUMT00000091716; OTTHUMT00000091717; OTTHUMT00000091718; OTTHUMT00000098815; uc001hqn.1; uc001hqo.1; uc009xeq.1; uc009xer.1; uc010pvp.1; …	RefSeq; ENSEMBL; GenBank; GenBank HTC; Havana transcript; UCSC Genes	Homo sapiens aarF domain containing kinase 3 (ADCK3), mRNA.; aarF domain containing kinase 3 [gene_biotype:protein_coding transcript_biotype:protein_coding]; aarF domain containing kinase 3 [gene_biotype:protein_coding transcript_biotype:processed_transcript]; Homo sapiens clone PP265 unknown mRNA.; Homo sapiens mRNA for hypothetical protein (ORF1), clone Telethon(Italy_B41)_Strait02270_FL142.; H…	GO:0006744; GO:0016310; GO:0008152	ubiquinone biosynthetic process; phosphorylation; metabolic process	GO:0005739; GO:0016021; GO:0016020	mitochondrion; integral component of membrane; membrane	GO:0005515; GO:0005524; GO:0016301; GO:0043531; GO:0000166; GO:0016740; GO:0016772	protein binding; ATP binding; kinase activity; ADP binding; nucleotide binding; transferase activity; transferase activity, transferring phosphorus-containing groups
TC02001654.hg.1	DNAJC27	DnaJ (Hsp40) homolog, subfamily C, member 27	NM_001198559; NM_016544; ENST00000264711; ENST00000468467; ENST00000534855; AK294726; AL137731; BC034049; OTTHUMT00000246855; OTTHUMT00000324633; OTTHUMT00000324634; OTTHUMT00000324635; OTTHUMT00000324636; OTTHUMT00000324637; uc002rft.2; uc002rfu.2; uc010eyg.2; uc010ykn.1	RefSeq; ENSEMBL; GenBank; GenBank HTC; Havana transcript; UCSC Genes	Homo sapiens DnaJ (Hsp40) homolog, subfamily C, member 27 (DNAJC27), transcript variant 2, mRNA.; Homo sapiens DnaJ (Hsp40) homolog, subfamily C, member 27 (DNAJC27), transcript variant 1, mRNA.; DnaJ (Hsp40) homolog, subfamily C, member 27 [gene_biotype:protein_coding transcript_biotype:protein_coding]; DnaJ (Hsp40) homolog, subfamily C, member 27 [gene_biotype:protein_coding transcript_biotype:…	GO:0006886; GO:0008152; GO:0032482; GO:0070374; GO:0071701; GO:0007264; GO:0043410; GO:0007165; GO:0006913; GO:0015031	intracellular protein transport; metabolic process; Rab protein signal transduction; positive regulation of ERK1 and ERK2 cascade; regulation of MAPK export from nucleus; small GTPase mediated signal transduction; positive regulation of MAPK cascade; signal transduction; nucleocytoplasmic transport; protein transport	GO:0005634; GO:0005739; GO:0005622; GO:0016020	nucleus; mitochondrion; intracellular; membrane	GO:0003924; GO:0005515; GO:0005525; GO:0000166	GTPase activity; protein binding; GTP binding; nucleotide binding
Positive correlation
TC07001971.hg.1	EPHA1	EPH receptor A1	NM_005232; ENST00000275815; ENST00000458129; BC130291; OTTHUMT00000342146; OTTHUMT00000342154; OTTHUMT00000342155; OTTHUMT00000342156; OTTHUMT00000342157; OTTHUMT00000342158; OTTHUMT00000342159; uc003wcz.3	RefSeq; ENSEMBL; GenBank; Havana transcript; UCSC Genes	Homo sapiens EPH receptor A1 (EPHA1), mRNA.; EPH receptor A1 [gene_biotype:protein_coding transcript_biotype:protein_coding]; EPH receptor A1 [gene_biotype:protein_coding transcript_biotype:processed_transcript]; Homo sapiens EPH receptor A1, mRNA (cDNA clone MGC:163163 IMAGE:40146322), complete cds.; EPH receptor A1[gene_biotype:protein_coding transcript_biotype:processed_transcript]; EPH recept…	GO:0001525; GO:0001954; GO:0006469; GO:0007166; GO:0007411; GO:0008284; GO:0018108; GO:0030335; GO:0030336; GO:0034446; GO:0035019; GO:0043087; GO:0045766; GO:0046777; GO:0048013; GO:0051496; GO:0090630; GO:0006468; GO:0007155; GO:0007169; GO:0016310	angiogenesis; positive regulation of cell-matrix adhesion; negative regulation of protein kinase activity; cell surface receptor signaling pathway; axon guidance; positive regulation of cell proliferation; peptidyl-tyrosine phosphorylation; positive regulation of cell migration; negative regulation of cell migration; substrate adhesion-dependent cell spreading; somatic stem cell population mainte…	GO:0005886; GO:0005887; GO:0016020; GO:0016021	plasma membrane; integral component of plasma membrane; membrane; integral component of membrane	GO:0004672; GO:0005005; GO:0005524; GO:0019901; GO:0000166; GO:0004713; GO:0004714; GO:0005003; GO:0016301; GO:0016740; GO:0005515; GO:0016772	protein kinase activity; transmembrane-ephrin receptor activity; ATP binding; protein kinase binding; nucleotide binding; protein tyrosine kinase activity; transmembrane receptor protein tyrosine kinase activity; ephrin receptor activity; kinase activity; transferase activity; protein binding; transferase activity, transferring phosphorus-containing groups
TC11001465.hg.1	HPS5; H6PD	Hermansky-Pudlak syndrome 5; hexose-6-phosphate dehydrogenase (glucose 1-dehydrogenase)	NM_007216; NM_181507; NM_181508; ENST00000349215; ENST00000352460; ENST00000396253; ENST00000438420; ENST00000531848; ENST00000537258; AY142148; BC033640; uc001mod.1; uc001moe.1; uc001mof.1; uc001mog.1	RefSeq; ENSEMBL; GenBank; UCSC Genes	Homo sapiens Hermansky-Pudlak syndrome 5 (HPS5), transcript variant 2, mRNA.; Homo sapiens Hermansky-Pudlak syndrome 5 (HPS5), transcript variant 1, mRNA.; Homo sapiens Hermansky-Pudlak syndrome 5 (HPS5), transcript variant 3, mRNA.; Hermansky-Pudlak syndrome 5 [gene_biotype:protein_coding transcript_biotype:protein_coding]; Hermansky-Pudlak syndrome 5 [gene_biotype:protein_coding transcript_biot…	GO:0006996; GO:0007596; GO:0043473; GO:0006006; GO:0006098; GO:0055114; GO:0005975; GO:0008152	organelle organization; blood coagulation; pigmentation; glucose metabolic process; pentose-phosphate shunt; oxidation-reduction process; carbohydrate metabolic process; metabolic process	GO:0031084; GO:0005737; GO:0005829; GO:0005788; GO:0005783	BLOC-2 complex; cytoplasm; cytosol; endoplasmic reticulum lumen; endoplasmic reticulum	GO:0005515; GO:0004345; GO:0017057; GO:0047936; GO:0050661; GO:0003824; GO:0016491; GO:0016787	protein binding; glucose-6-phosphate dehydrogenase activity; 6-phosphogluconolactonase activity; glucose 1-dehydrogenase [NAD(P)] activity; NADP binding; catalytic activity; oxidoreductase activity; hydrolase activity
TC06000544.hg.1	RNF8	ring finger protein 8, E3 ubiquitin protein ligase	NM_003958; NM_183078; ENST00000373479; ENST00000469731; ENST00000479516; AK298319; BC007517; OTTHUMT00000040403; OTTHUMT00000040404; OTTHUMT00000357593; OTTHUMT00000357594; OTTHUMT00000357595; OTTHUMT00000357596; OTTHUMT00000357597; OTTHUMT00000357598; uc003onq.4; uc003onr.4; uc011dtx.2; ENST00000394443	RefSeq; ENSEMBL; GenBank; Havana transcript; UCSC Genes	Homo sapiens ring finger protein 8, E3 ubiquitin protein ligase (RNF8), transcript variant 1, mRNA.; Homo sapiens ring finger protein 8, E3 ubiquitin protein ligase (RNF8), transcript variant 2, mRNA.; ring finger protein 8, E3 ubiquitin protein ligase [gene_biotype:protein_coding transcript_biotype:protein_coding]; ring finger protein 8, E3 ubiquitin protein ligase [gene_biotype:protein_coding t…			GO:0000151; GO:0000781; GO:0005634; GO:0005654; GO:0005737; GO:0030496; GO:0035861; GO:0005694; GO:0005730	ubiquitin ligase complex; chromosome, telomeric region; nucleus; nucleoplasm; cytoplasm; midbody; site of double-strand break; chromosome; nucleolus	GO:0003682; GO:0004842; GO:0005515; GO:0008270; GO:0016874; GO:0031625; GO:0042393; GO:0042803; GO:0046872	chromatin binding; ubiquitin-protein transferase activity; protein binding; zinc ion binding; ligase activity; ubiquitin protein ligase binding; histone binding; protein homodimerization activity; metal ion binding
TC16000851.hg.1	CARHSP1	calcium regulated heat stable protein 1	NM_001042476; NM_014316; ENST00000311052; ENST00000396593; BC003366; BC108283; OTTHUMT00000251902; uc002czh.1; uc002czi.1	RefSeq; ENSEMBL; GenBank; Havana transcript; UCSC Genes	Homo sapiens calcium regulated heat stable protein 1, 24kDa (CARHSP1), transcript variant 2, mRNA.; Homo sapiens calcium regulated heat stable protein 1, 24kDa (CARHSP1), transcript variant 1, mRNA.; calcium regulated heat stable protein 1, 24kDa [gene_biotype:protein_coding transcript_biotype:protein_coding]; Homo sapiens calcium regulated heat stable protein 1, 24kDa, mRNA (cDNA clone MGC:5235 …	GO:0006355; GO:0035556; GO:0043488	regulation of transcription, DNA-templated; intracellular signal transduction; regulation of mRNA stability	GO:0000177; GO:0000932; GO:0005829; GO:0043186; GO:0070062; GO:0005737	cytoplasmic exosome (RNase complex); cytoplasmic mRNA processing body; cytosol; P granule; extracellular exosome; cytoplasm	GO:0003677; GO:0003730; GO:0005515; GO:0019902; GO:0003676; GO:0003723	DNA binding; mRNA 3'-UTR binding; protein binding; phosphatase binding; nucleic acid binding; RNA binding
TC05000401.hg.1	RASGRF2	Ras protein-specific guanine nucleotide-releasing factor 2	NM_006909; ENST00000265080; ENST00000502677; AK094809; BC126112; BC143870; OTTHUMT00000239215; OTTHUMT00000369595; OTTHUMT00000369597; OTTHUMT00000369901; OTTHUMT00000369902; uc003kha.2; uc003khb.1; uc011ctn.2; OTTHUMT00000369596	RefSeq; ENSEMBL; GenBank; Havana transcript; UCSC Genes	Homo sapiens Ras protein-specific guanine nucleotide-releasing factor 2 (RASGRF2), mRNA.; Ras protein-specific guanine nucleotide-releasing factor 2 [gene_biotype:protein_coding transcript_biotype:protein_coding]; Ras protein-specific guanine nucleotide-releasing factor 2 [gene_biotype:protein_coding transcript_biotype:processed_transcript]; Homo sapiens cDNA FLJ37490 fis, clone BRAWH2014934, hig…			GO:0005789; GO:0005829; GO:0005886; GO:0005737; GO:0005783; GO:0016020; GO:0005622	endoplasmic reticulum membrane; cytosol; plasma membrane; cytoplasm; endoplasmic reticulum; membrane; intracellular	GO:0005089; GO:0005516; GO:0005085; GO:0005515	Rho guanyl-nucleotide exchange factor activity; calmodulin binding; guanyl-nucleotide exchange factor activity; protein binding
TC06002152.hg.1	IFNGR1	interferon gamma receptor 1	NM_000416; ENST00000367739; ENST00000478333; ENST00000543628; AK294252; AK297052; BC005333; OTTHUMT00000042401; OTTHUMT00000042402; OTTHUMT00000042403; OTTHUMT00000042404; uc003qho.2; uc011edm.1; uc011edn.1; ENST00000367735; ENST00000418947	RefSeq; ENSEMBL; GenBank; Havana transcript; UCSC Genes	Homo sapiens interferon gamma receptor 1 (IFNGR1), mRNA.; interferon gamma receptor 1 [gene_biotype:protein_coding transcript_biotype:protein_coding]; interferon gamma receptor 1 [gene_biotype:protein_coding transcript_biotype:processed_transcript]; Homo sapiens cDNA FLJ53602 complete cds, highly similar to Interferon-gamma receptor alpha chain precursor.; Homo sapiens cDNA FLJ54961 complete cds,…	GO:0007165; GO:0009615; GO:0019221; GO:0060333; GO:0060334	signal transduction; response to virus; cytokine-mediated signaling pathway; interferon-gamma-mediated signaling pathway; regulation of interferon-gamma-mediated signaling pathway	GO:0005886; GO:0005887; GO:0016020; GO:0016021; GO:0005783; GO:0014069; GO:0030425; GO:0031982	plasma membrane; integral component of plasma membrane; membrane; integral component of membrane; endoplasmic reticulum; postsynaptic density; dendrite; vesicle	GO:0004906; GO:0005515; GO:0019955	interferon-gamma receptor activity; protein binding; cytokine binding
TC06001328.hg.1	C6orf62	chromosome 6 open reading frame 62	NM_030939; ENST00000378102; ENST00000378119; BC047866; OTTHUMT00000040017; OTTHUMT00000040019; uc003nel.3; ENST00000465685; ENST00000540769; OTTHUMT00000040018	RefSeq; ENSEMBL; GenBank; Havana transcript; UCSC Genes	Homo sapiens chromosome 6 open reading frame 62 (C6orf62), mRNA.; chromosome 6 open reading frame 62 [gene_biotype:protein_coding transcript_biotype:protein_coding]; Homo sapiens chromosome 6 open reading frame 62, mRNA (cDNA clone MGC:57512 IMAGE:6499979), complete cds.; chromosome 6 open reading frame 62[gene_biotype:protein_coding transcript_biotype:protein_coding]; cdna:known chromosome:GRCh3…	GO:0008150	biological_process	GO:0005622	intracellular	GO:0003674	molecular_function
TC07000935.hg.1	ZYX	zyxin	NM_001010972; NM_003461; ENST00000322764; ENST00000392910; ENST00000477373; AK298925; AK299005; AK316227; BC008743; BC009360; BC010031; OTTHUMT00000156296; OTTHUMT00000156297; OTTHUMT00000156298; OTTHUMT00000156299; OTTHUMT00000342162; OTTHUMT00000342163; OTTHUMT00000342164; OTTHUMT00000342165; OTTHUMT00000342166; OTTHUMT00000342167; uc003wcw.3; uc003wcx.3; uc011ktd.2; uc011kte.2; uc011ktf.2; ENS…	RefSeq; ENSEMBL; GenBank; Havana transcript; UCSC Genes	Homo sapiens zyxin (ZYX), transcript variant 2, mRNA.; Homo sapiens zyxin (ZYX), transcript variant 1, mRNA.; zyxin [gene_biotype:protein_coding transcript_biotype:protein_coding]; zyxin [gene_biotype:protein_coding transcript_biotype:processed_transcript]; Homo sapiens cDNA FLJ53160 complete cds, highly similar to Zyxin.; Homo sapiens cDNA FLJ53163 complete cds, highly similar to Zyxin.; Homo sa…	GO:0007155; GO:0007160; GO:0007165; GO:0007179; GO:0007229; GO:0007267; GO:0016032; GO:0043149; GO:0050727	cell adhesion; cell-matrix adhesion; signal transduction; transforming growth factor beta receptor signaling pathway; integrin-mediated signaling pathway; cell-cell signaling; viral process; stress fiber assembly; regulation of inflammatory response	GO:0001725; GO:0005634; GO:0005737; GO:0005886; GO:0005887; GO:0005913; GO:0005925; GO:0005856; GO:0030054	stress fiber; nucleus; cytoplasm; plasma membrane; integral component of plasma membrane; cell-cell adherens junction; focal adhesion; cytoskeleton; cell junction	GO:0005515; GO:0008270; GO:0044822; GO:0046872	protein binding; zinc ion binding; poly(A) RNA binding; metal ion binding	GenMAPP	Integrin-mediated_cell_adhesion_KEGG
TC10001860.hg.1	PFKFB3	6-phosphofructo-2-kinase/fructose-2,6-biphosphatase 3	AJ272440	NONCODE	accn=AJ272440 class=mRNAlike lncRNA name=NULL ref=H-invitational v7.5 transcriptId=HIT000246266 cpcScore=-1.2838600 cnci=-0.1767877	GO:0005975; GO:0006000; GO:0006003; GO:0006006; GO:0007420; GO:0016311; GO:0044281; GO:0046835; GO:0061621; GO:0016310; GO:0008152	carbohydrate metabolic process; fructose metabolic process; fructose 2,6-bisphosphate metabolic process; glucose metabolic process; brain development; dephosphorylation; small molecule metabolic process; carbohydrate phosphorylation; canonical glycolysis; phosphorylation; metabolic process	GO:0005654; GO:0005829	nucleoplasm; cytosol	GO:0003873; GO:0004331; GO:0005524; GO:0016301; GO:0016740; GO:0000166; GO:0003824; GO:0016787	6-phosphofructo-2-kinase activity; fructose-2,6-bisphosphate 2-phosphatase activity; ATP binding; kinase activity; transferase activity; nucleotide binding; catalytic activity; hydrolase activity
TC05001870.hg.1	DIAPH1	diaphanous-related formin 1	NM_001079812; NM_005219; ENST00000253811; ENST00000389054; ENST00000389057; ENST00000398557; ENST00000494967; ENST00000518047; AF051782; BC117257; BC143413; BC143414; OTTHUMT00000313771; OTTHUMT00000313774; OTTHUMT00000313775; OTTHUMT00000313776; OTTHUMT00000313777; OTTHUMT00000313778; OTTHUMT00000313779; OTTHUMT00000375274; OTTHUMT00000375275; OTTHUMT00000375276; OTTHUMT00000375277; uc003llb.4; …	RefSeq; ENSEMBL; GenBank; Havana transcript; UCSC Genes	Homo sapiens diaphanous-related formin 1 (DIAPH1), transcript variant 2, mRNA.; Homo sapiens diaphanous-related formin 1 (DIAPH1), transcript variant 1, mRNA.; diaphanous-related formin 1 [gene_biotype:protein_coding transcript_biotype:protein_coding]; diaphanous-related formin 1 [gene_biotype:protein_coding transcript_biotype:processed_transcript]; Homo sapiens diaphanous 1 (HDIA1) mRNA, complet…			GO:0005829; GO:0005903; GO:0032587; GO:0043005; GO:0072686; GO:0005737; GO:0005856; GO:0005886; GO:0016020; GO:0042995	cytosol; brush border; ruffle membrane; neuron projection; mitotic spindle; cytoplasm; cytoskeleton; plasma membrane; membrane; cell projection	GO:0003779; GO:0005102; GO:0005515; GO:0005522; GO:0017048; GO:0042802; GO:0044325; GO:0044822; GO:0005488	actin binding; receptor binding; protein binding; profilin binding; Rho GTPase binding; identical protein binding; ion channel binding; poly(A) RNA binding; binding	GenMAPP	G13_Signaling_Pathway
TC07001858.hg.1	UBE2H	ubiquitin conjugating enzyme E2H	NM_001202498; NM_003344; NM_182697; ENST00000355621; ENST00000473814; AL832212; BC006277; OTTHUMT00000349327; OTTHUMT00000349329; OTTHUMT00000349330; OTTHUMT00000349331; OTTHUMT00000349332; OTTHUMT00000349333; OTTHUMT00000349334; OTTHUMT00000349360; OTTHUMT00000349361; uc003vpf.2; uc003vpg.2; uc022aln.1; uc003vpe.2; uc003vpe.3	RefSeq; ENSEMBL; GenBank; Havana transcript; UCSC Genes; NONCODE	Homo sapiens ubiquitin-conjugating enzyme E2H (UBE2H), transcript variant 3, mRNA.; Homo sapiens ubiquitin-conjugating enzyme E2H (UBE2H), transcript variant 1, mRNA.; Homo sapiens ubiquitin-conjugating enzyme E2H (UBE2H), transcript variant 2, mRNA.; ubiquitin-conjugating enzyme E2H [gene_biotype:protein_coding transcript_biotype:protein_coding]; Homo sapiens mRNA; cDNA DKFZp686O222 (from clone …	GO:0006511; GO:0043161; GO:0070936; GO:0070979; GO:0016567; GO:0008152	ubiquitin-dependent protein catabolic process; proteasome-mediated ubiquitin-dependent protein catabolic process; protein K48-linked ubiquitination; protein K11-linked ubiquitination; protein ubiquitination; metabolic process	GO:0005737	cytoplasm	GO:0004842; GO:0005515; GO:0005524; GO:0031625; GO:0061630; GO:0061631; GO:0000166; GO:0016740; GO:0016874	ubiquitin-protein transferase activity; protein binding; ATP binding; ubiquitin protein ligase binding; ubiquitin protein ligase activity; ubiquitin conjugating enzyme activity; nucleotide binding; transferase activity; ligase activity
TC03003399.hg.1	TRIM59	tripartite motif containing 59	NM_173084; ENST00000309784; ENST00000543469; BC109259; OTTHUMT00000352963; OTTHUMT00000352966; OTTHUMT00000352967; OTTHUMT00000352968; OTTHUMT00000352969; OTTHUMT00000352970; OTTHUMT00000352971; uc003fdm.3; uc021xgt.1	RefSeq; ENSEMBL; GenBank; Havana transcript; UCSC Genes	Homo sapiens tripartite motif containing 59 (TRIM59), mRNA.; tripartite motif containing 59 [gene_biotype:protein_coding transcript_biotype:protein_coding]; Homo sapiens tripartite motif-containing 59, mRNA (cDNA clone MGC:129860 IMAGE:40025031), complete cds.; tripartite motif-containing 59[gene_biotype:protein_coding transcript_biotype:protein_coding]	GO:0043124; GO:0016567; GO:0045087; GO:0046597	negative regulation of I-kappaB kinase/NF-kappaB signaling; protein ubiquitination; innate immune response; negative regulation of viral entry into host cell	GO:0005783; GO:0005789; GO:0016021; GO:0005622; GO:0016020	endoplasmic reticulum; endoplasmic reticulum membrane; integral component of membrane; intracellular; membrane	GO:0005515; GO:0008270; GO:0046872; GO:0004842	protein binding; zinc ion binding; metal ion binding; ubiquitin-protein transferase activity
TC03001688.hg.1	GSK3B	glycogen synthase kinase 3 beta	NM_001146156; NM_002093; ENST00000264235; ENST00000316626; ENST00000473886; AY123976; BC000251; BC012760; OTTHUMT00000258240; OTTHUMT00000258241; OTTHUMT00000319789; OTTHUMT00000319790; uc003edm.3; uc003edn.3; uc003edo.3; ENST00000539838	RefSeq; ENSEMBL; NONCODE; GenBank; Havana transcript; UCSC Genes	Homo sapiens glycogen synthase kinase 3 beta (GSK3B), transcript variant 2, mRNA.; Homo sapiens glycogen synthase kinase 3 beta (GSK3B), transcript variant 1, mRNA.; glycogen synthase kinase 3 beta [gene_biotype:protein_coding transcript_biotype:protein_coding]; glycogen synthase kinase 3 beta [gene_biotype:protein_coding transcript_biotype:processed_transcript]; accn=AY123976 class=mRNAlike lncR…			GO:0005634; GO:0005737; GO:0005813; GO:0005829; GO:0005886; GO:0030426; GO:0030529; GO:0030877; GO:0043025; GO:0043198; GO:0048471; GO:0097481; GO:0016020; GO:0043227; GO:0044297; GO:0005654; GO:0043197; GO:0043234; GO:0045121	nucleus; cytoplasm; centrosome; cytosol; plasma membrane; growth cone; ribonucleoprotein complex; beta-catenin destruction complex; neuronal cell body; dendritic shaft; perinuclear region of cytoplasm; neuronal postsynaptic density; membrane; membrane-bounded organelle; cell body; nucleoplasm; dendritic spine; protein complex; membrane raft			GenMAPP	Cell_cycle_KEGG; Wnt_signaling; Glycogen_Metabolism
TC06002133.hg.1	HBS1L	HBS1-like translational GTPase	NM_001145158; NM_001145207; NM_006620; ENST00000314674; ENST00000367820; ENST00000367822; ENST00000367826; ENST00000367837; ENST00000415177; ENST00000525067; ENST00000527578; AK293573; AK298336; BC001465; BC040849; BX648033; OTTHUMT00000042339; OTTHUMT00000042341; OTTHUMT00000042342; OTTHUMT00000042344; uc003qey.2; uc003qez.2; uc003qfa.2; uc011ecy.1; uc011ecz.1; uc011eda.1; ENST00000367824; ENST0…	RefSeq; ENSEMBL; GenBank; Havana transcript; UCSC Genes	Homo sapiens HBS1-like translational GTPase (HBS1L), transcript variant 2, mRNA.; Homo sapiens HBS1-like translational GTPase (HBS1L), transcript variant 3, mRNA.; Homo sapiens HBS1-like translational GTPase (HBS1L), transcript variant 1, mRNA.; HBS1-like translational GTPase [gene_biotype:protein_coding transcript_biotype:protein_coding]; Homo sapiens cDNA FLJ59477 complete cds, highly similar t…	GO:0006412; GO:0006414; GO:0007165; GO:0032790; GO:0008152	translation; translational elongation; signal transduction; ribosome disassembly; metabolic process	GO:0005622; GO:0016020; GO:0070062; GO:0016021	intracellular; membrane; extracellular exosome; integral component of membrane	GO:0003746; GO:0003924; GO:0005525; GO:0000166; GO:0005515	translation elongation factor activity; GTPase activity; GTP binding; nucleotide binding; protein binding
TC03002520.hg.1	PLXNA1	plexin A1	X87832	NONCODE	accn=X87832 class=mRNAlike lncRNA name=Human lncRNA ref=JounralRNA transcriptId=1962 cpcScore=19.2526000 cnci=-0.1192334	GO:0007275; GO:0007411; GO:0014910; GO:0021785; GO:0030334; GO:0048841; GO:0060666; GO:1902287; GO:0007165; GO:0071526; GO:0043087	multicellular organismal development; axon guidance; regulation of smooth muscle cell migration; branchiomotor neuron axon guidance; regulation of cell migration; regulation of axon extension involved in axon guidance; dichotomous subdivision of terminal units involved in salivary gland branching; semaphorin-plexin signaling pathway involved in axon guidance; signal transduction; semaphorin-plexi…	GO:0002116; GO:0005634; GO:0005737; GO:0005886; GO:0005887; GO:0070062; GO:0016020; GO:0016021	semaphorin receptor complex; nucleus; cytoplasm; plasma membrane; integral component of plasma membrane; extracellular exosome; membrane; integral component of membrane	GO:0004872; GO:0017154	receptor activity; semaphorin receptor activity
TC17001973.hg.1	FASN	fatty acid synthase	NM_004104; ENST00000306749; BC014631; BC063242; U26644; uc002kdu.3; uc002kdv.1; uc002kdw.1; ENST00000545909	RefSeq; ENSEMBL; GenBank; UCSC Genes	Homo sapiens fatty acid synthase (FASN), mRNA.; fatty acid synthase [gene_biotype:protein_coding transcript_biotype:protein_coding]; Homo sapiens fatty acid synthase, mRNA (cDNA clone IMAGE:3351370), partial cds.; Homo sapiens fatty acid synthase, mRNA (cDNA clone MGC:60044 IMAGE:6172538), complete cds.; Human fatty acid synthase (fas) mRNA, complete cds.; cdna:known chromosome:GRCh37:17:80036215…	GO:0001649; GO:0006084; GO:0006112; GO:0006631; GO:0006633; GO:0006766; GO:0006767; GO:0015939; GO:0019432; GO:0030879; GO:0031325; GO:0035338; GO:0044255; GO:0044281; GO:0071353; GO:0006629; GO:0008152; GO:0009058; GO:0055114	osteoblast differentiation; acetyl-CoA metabolic process; energy reserve metabolic process; fatty acid metabolic process; fatty acid biosynthetic process; vitamin metabolic process; water-soluble vitamin metabolic process; pantothenate metabolic process; triglyceride biosynthetic process; mammary gland development; positive regulation of cellular metabolic process; long-chain fatty-acyl-CoA biosy…	GO:0005737; GO:0005739; GO:0005794; GO:0005829; GO:0005886; GO:0016020; GO:0042470; GO:0042587; GO:0070062	cytoplasm; mitochondrion; Golgi apparatus; cytosol; plasma membrane; membrane; melanosome; glycogen granule; extracellular exosome	GO:0004312; GO:0004313; GO:0004314; GO:0004315; GO:0004316; GO:0004317; GO:0004319; GO:0004320; GO:0005515; GO:0008144; GO:0016295; GO:0016296; GO:0042803; GO:0044822; GO:0047117; GO:0047451; GO:0070402; GO:0003824; GO:0016297; GO:0016491; GO:0016740; GO:0016787; GO:0016788; GO:0016829; GO:0019171; GO:0042802; GO:0008270; GO:0031177	fatty acid synthase activity; [acyl-carrier-protein] S-acetyltransferase activity; [acyl-carrier-protein] S-malonyltransferase activity; 3-oxoacyl-[acyl-carrier-protein] synthase activity; 3-oxoacyl-[acyl-carrier-protein] reductase (NADPH) activity; 3-hydroxypalmitoyl-[acyl-carrier-protein] dehydratase activity; enoyl-[acyl-carrier-protein] reductase (NADPH, B-specific) activity; oleoyl-[acyl-car…	GenMAPP; HumanCyc	Fatty_Acid_Synthesis; FASYN-ELONG-PWY; PWY-4381; FASYN-INITIAL-PWY; PWY-5966
TC10000449.hg.1	DDIT4	DNA damage inducible transcript 4	NM_019058; ENST00000307365; BC000708; BC007714; BC015236; OTTHUMT00000048577; OTTHUMT00000048578; OTTHUMT00000048579; uc001jsx.1; ENST00000491934; OTTHUMT00000048580	RefSeq; ENSEMBL; GenBank; Havana transcript; UCSC Genes	Homo sapiens DNA-damage-inducible transcript 4 (DDIT4), mRNA.; DNA-damage-inducible transcript 4 [gene_biotype:protein_coding transcript_biotype:protein_coding]; Homo sapiens DNA-damage-inducible transcript 4, mRNA (cDNA clone MGC:1033 IMAGE:3507244), complete cds.; Homo sapiens DNA-damage-inducible transcript 4, mRNA (cDNA clone MGC:12610 IMAGE:4302878), complete cds.; Homo sapiens DNA-damage-in…	GO:0001666; GO:0001764; GO:0006367; GO:0007420; GO:0008283; GO:0010467; GO:0010801; GO:0030182; GO:0032007; GO:0033137; GO:0042771; GO:0043241; GO:0045820; GO:0048011; GO:0051607; GO:0072593; GO:1901216; GO:1902532; GO:0006915; GO:0009968	response to hypoxia; neuron migration; transcription initiation from RNA polymerase II promoter; brain development; cell proliferation; gene expression; negative regulation of peptidyl-threonine phosphorylation; neuron differentiation; negative regulation of TOR signaling; negative regulation of peptidyl-serine phosphorylation; intrinsic apoptotic signaling pathway in response to DNA damage by p5…	GO:0005622; GO:0005737; GO:0005739; GO:0005829	intracellular; cytoplasm; mitochondrion; cytosol	GO:0071889	14-3-3 protein binding
TC05000441.hg.1	POLR3G	polymerase (RNA) III (DNA directed) polypeptide G (32kD)	NM_006467; ENST00000399107; ENST00000504930; ENST00000514483; AK295434; OTTHUMT00000370462; OTTHUMT00000370464; OTTHUMT00000370465; OTTHUMT00000370466; OTTHUMT00000370467; OTTHUMT00000370468; uc003kjq.3; uc011cuc.2	RefSeq; ENSEMBL; GenBank; Havana transcript; UCSC Genes	Homo sapiens polymerase (RNA) III (DNA directed) polypeptide G (32kD) (POLR3G), mRNA.; polymerase (RNA) III (DNA directed) polypeptide G (32kD) [gene_biotype:protein_coding transcript_biotype:protein_coding]; Homo sapiens cDNA FLJ60555 complete cds, highly similar to DNA-directed RNA polymerase III subunit G (EC2.7.7.6).; polymerase(RNA) III (DNA directed) polypeptide G (32kD)[gene_biotype:protei…	GO:0006359; GO:0006383; GO:0006384; GO:0006385; GO:0006386; GO:0008283; GO:0010467; GO:0032481; GO:0032728; GO:0045087; GO:0045089; GO:0051607; GO:0002376	regulation of transcription from RNA polymerase III promoter; transcription from RNA polymerase III promoter; transcription initiation from RNA polymerase III promoter; transcription elongation from RNA polymerase III promoter; termination of RNA polymerase III transcription; cell proliferation; gene expression; positive regulation of type I interferon production; positive regulation of interfero…	GO:0000790; GO:0005654; GO:0005666; GO:0005829; GO:0005634	nuclear chromatin; nucleoplasm; DNA-directed RNA polymerase III complex; cytosol; nucleus	GO:0001056; GO:0003899	RNA polymerase III activity; DNA-directed RNA polymerase activity
TC6_cox_hap2000255.hg.1	CLIC1	chloride intracellular channel 1	NM_001288; BC064527; BC095469; OTTHUMT00000076810; OTTHUMT00000076811; OTTHUMT00000315052; OTTHUMT00000315053; uc011fha.1; uc011fhb.1	RefSeq; GenBank; Havana transcript; UCSC Genes	Homo sapiens chloride intracellular channel 1 (CLIC1), transcript variant 2, mRNA.; Homo sapiens chloride intracellular channel 1, mRNA (cDNA clone MGC:74817 IMAGE:5585323), complete cds.; Homo sapiens chloride intracellular channel 1, mRNA (cDNA clone MGC:111374 IMAGE:30557606), complete cds.; chloride intracellular channel 1[gene_biotype:protein_coding transcript_biotype:protein_coding]; Homo s…	GO:0006749; GO:0006821; GO:0007165; GO:0034765; GO:0045669; GO:0051726; GO:0051881; GO:0070527; GO:1902476; GO:0006810; GO:0006811	glutathione metabolic process; chloride transport; signal transduction; regulation of ion transmembrane transport; positive regulation of osteoblast differentiation; regulation of cell cycle; regulation of mitochondrial membrane potential; platelet aggregation; chloride transmembrane transport; transport; ion transport	GO:0005615; GO:0005634; GO:0005635; GO:0005737; GO:0005739; GO:0005886; GO:0005903; GO:0016020; GO:0031965; GO:0031982; GO:0034707; GO:0048471; GO:0070062; GO:0072562; GO:0016021	extracellular space; nucleus; nuclear envelope; cytoplasm; mitochondrion; plasma membrane; brush border; membrane; nuclear membrane; vesicle; chloride channel complex; perinuclear region of cytoplasm; extracellular exosome; blood microparticle; integral component of membrane	GO:0004364; GO:0005244; GO:0005254; GO:0005515	glutathione transferase activity; voltage-gated ion channel activity; chloride channel activity; protein binding
TC07001995.hg.1	PDIA4	protein disulfide isomerase family A, member 4	NM_004911; ENST00000286091; BC000425; BC006344; BC011754; OTTHUMT00000317077; OTTHUMT00000317078; OTTHUMT00000317079; uc003wff.2	RefSeq; ENSEMBL; GenBank; Havana transcript; UCSC Genes	Homo sapiens protein disulfide isomerase family A, member 4 (PDIA4), mRNA.; protein disulfide isomerase family A, member 4 [gene_biotype:protein_coding transcript_biotype:protein_coding]; Homo sapiens protein disulfide isomerase family A, member 4, mRNA (cDNA clone MGC:8346 IMAGE:2819726), complete cds.; Homo sapiens protein disulfide isomerase family A, member 4, mRNA (cDNA clone MGC:13117 IMAGE…	GO:0006457; GO:0008152; GO:0009306; GO:0034976; GO:0045454; GO:0061077	protein folding; metabolic process; protein secretion; response to endoplasmic reticulum stress; cell redox homeostasis; chaperone-mediated protein folding	GO:0005788; GO:0009986; GO:0042470; GO:0005783; GO:0005623	endoplasmic reticulum lumen; cell surface; melanosome; endoplasmic reticulum; cell	GO:0003756; GO:0005515; GO:0044822; GO:0016853	protein disulfide isomerase activity; protein binding; poly(A) RNA binding; isomerase activity
TC03001956.hg.1	KPNA4	karyopherin alpha 4 (importin alpha 3)	NM_002268; ENST00000334256; ENST00000469804; BC028691; BC034493; OTTHUMT00000352960; OTTHUMT00000352961; OTTHUMT00000352962; uc003fdn.3	RefSeq; ENSEMBL; GenBank; Havana transcript; UCSC Genes	Homo sapiens karyopherin alpha 4 (importin alpha 3) (KPNA4), mRNA.; karyopherin alpha 4 (importin alpha 3) [gene_biotype:protein_coding transcript_biotype:protein_coding]; karyopherin alpha 4 (importin alpha 3) [gene_biotype:protein_coding transcript_biotype:processed_transcript]; Homo sapiens karyopherin alpha 4 (importin alpha 3), mRNA (cDNA clone MGC:26508 IMAGE:4838709), complete cds.; Homo s…	GO:0006607; GO:0019048; GO:0019054; GO:0019058; GO:0019221; GO:0042542; GO:0006606; GO:0006810; GO:0015031	NLS-bearing protein import into nucleus; modulation by virus of host morphology or physiology; modulation by virus of host process; viral life cycle; cytokine-mediated signaling pathway; response to hydrogen peroxide; protein import into nucleus; transport; protein transport	GO:0005643; GO:0005654; GO:0005829; GO:0070062; GO:0005634; GO:0005737; GO:0016020; GO:0016021	nuclear pore; nucleoplasm; cytosol; extracellular exosome; nucleus; cytoplasm; membrane; integral component of membrane	GO:0005515; GO:0008139; GO:0008565; GO:0005488	protein binding; nuclear localization sequence binding; protein transporter activity; binding
TC01002258.hg.1	EPHA2	EPH receptor A2	NM_004431; ENST00000358432; ENST00000461614; BC037166; EU826606; OTTHUMT00000026322; OTTHUMT00000026323; OTTHUMT00000026324; OTTHUMT00000085366; uc001aya.2; uc010oca.2	RefSeq; ENSEMBL; GenBank; Havana transcript; UCSC Genes	Homo sapiens EPH receptor A2 (EPHA2), mRNA.; EPH receptor A2 [gene_biotype:protein_coding transcript_biotype:protein_coding]; EPH receptor A2 [gene_biotype:protein_coding transcript_biotype:processed_transcript]; Homo sapiens EPH receptor A2, mRNA (cDNA clone MGC:29717 IMAGE:5090654), complete cds.; Homo sapiens soluble EPHA2 variant 1 (EPHA2) mRNA, complete cds, alternatively spliced.; EPH recep…			GO:0005622; GO:0005886; GO:0005887; GO:0005925; GO:0009986; GO:0031256; GO:0031258; GO:0032587; GO:0016020; GO:0016021; GO:0030054; GO:0042995	intracellular; plasma membrane; integral component of plasma membrane; focal adhesion; cell surface; leading edge membrane; lamellipodium membrane; ruffle membrane; membrane; integral component of membrane; cell junction; cell projection	GO:0004714; GO:0005003; GO:0005515; GO:0005524; GO:0000166; GO:0004672; GO:0004713; GO:0016301; GO:0016740; GO:0016772	transmembrane receptor protein tyrosine kinase activity; ephrin receptor activity; protein binding; ATP binding; nucleotide binding; protein kinase activity; protein tyrosine kinase activity; kinase activity; transferase activity; transferase activity, transferring phosphorus-containing groups
TC06000128.hg.1	E2F3	E2F transcription factor 3	NM_001243076; NM_001949; ENST00000346618; ENST00000535432; BC114554; OTTHUMT00000043828; uc003ncz.2; uc003nda.2; ENST00000378646; uc021ymj.1	RefSeq; ENSEMBL; GenBank; Havana transcript; UCSC Genes	Homo sapiens E2F transcription factor 3 (E2F3), transcript variant 2, mRNA.; Homo sapiens E2F transcription factor 3 (E2F3), transcript variant 1, mRNA.; E2F transcription factor 3 [gene_biotype:protein_coding transcript_biotype:protein_coding]; Homo sapiens E2F transcription factor 3, mRNA (cDNA clone IMAGE:40054034), complete cds.; E2F transcription factor 3[gene_biotype:protein_coding transcri…	GO:0000278; GO:0006367; GO:0007219; GO:0008284; GO:0045893; GO:0070345; GO:0006351; GO:0006355; GO:0007049	mitotic cell cycle; transcription initiation from RNA polymerase II promoter; Notch signaling pathway; positive regulation of cell proliferation; positive regulation of transcription, DNA-templated; negative regulation of fat cell proliferation; transcription, DNA-templated; regulation of transcription, DNA-templated; cell cycle	GO:0005654; GO:0005667; GO:0005737; GO:0005634; GO:0043231; GO:0005794	nucleoplasm; transcription factor complex; cytoplasm; nucleus; intracellular membrane-bounded organelle; Golgi apparatus	GO:0001047; GO:0003700; GO:0005515; GO:0003677	core promoter binding; transcription factor activity, sequence-specific DNA binding; protein binding; DNA binding	GenMAPP	Cell_cycle_KEGG; G1_to_S_cell_cycle_Reactome
TC03003052.hg.1	KPNA1	karyopherin alpha 1	NR_026698; S75295	NONCODE	accn=NR_026698 class=lncRNA name= ref=RefGeneNoncode transcriptId=NR_026698 cpcScore=8.1665200 cnci=-0.3248800; accn=S75295 class=mRNAlike lncRNA name=Human lncRNA ref=JounralRNA transcriptId=1908 cpcScore=9.7113900 cnci=-0.3053068	GO:0000018; GO:0006309; GO:0006607; GO:0006915; GO:0006921; GO:0012501; GO:0016032; GO:0019048; GO:0019054; GO:0019058; GO:0019221; GO:0042307; GO:0075733; GO:0006606; GO:0006810; GO:0015031	regulation of DNA recombination; apoptotic DNA fragmentation; NLS-bearing protein import into nucleus; apoptotic process; cellular component disassembly involved in execution phase of apoptosis; programmed cell death; viral process; modulation by virus of host morphology or physiology; modulation by virus of host process; viral life cycle; cytokine-mediated signaling pathway; positive regulation …	GO:0005634; GO:0005643; GO:0005654; GO:0005737; GO:0005829; GO:0030425	nucleus; nuclear pore; nucleoplasm; cytoplasm; cytosol; dendrite	GO:0005515; GO:0008139; GO:0008565	protein binding; nuclear localization sequence binding; protein transporter activity
TC17001984.hg.1	WDR45B	WD repeat domain 45B	NM_019613; ENST00000392325; BC000974; OTTHUMT00000316536; uc002kfq.3; uc002kfr.3; ENST00000539012	RefSeq; ENSEMBL; GenBank; Havana transcript; UCSC Genes	Homo sapiens WD repeat domain 45B (WDR45B), mRNA.; WD repeat domain 45B [gene_biotype:protein_coding transcript_biotype:protein_coding]; Homo sapiens WDR45-like, mRNA (cDNA clone IMAGE:3450672).; WD repeat domain 45B[gene_biotype:protein_coding transcript_biotype:protein_coding]; cdna:known chromosome:GRCh37:17:80573235:80606165:-1 gene:ENSG00000141580 gene_biotype:protein_coding transcript_bioty…	GO:0000045; GO:0000422; GO:0006497; GO:0006995; GO:0034497; GO:0044804	autophagosome assembly; mitophagy; protein lipidation; cellular response to nitrogen starvation; protein localization to pre-autophagosomal structure; nucleophagy	GO:0005829; GO:0019898; GO:0034045	cytosol; extrinsic component of membrane; pre-autophagosomal structure membrane	GO:0032266; GO:0080025; GO:0005515	phosphatidylinositol-3-phosphate binding; phosphatidylinositol-3,5-bisphosphate binding; protein binding
TC08000403.hg.1	SDCBP	syndecan binding protein	NM_001007067; NM_001007068; NM_001007069; NM_001007070; NM_005625; ENST00000260130; ENST00000413219; ENST00000424270; ENST00000447182; ENST00000447267; ENST00000520168; ENST00000522243; ENST00000523483; AK128645; AK295198; BC113674; BC143915; OTTHUMT00000378192; OTTHUMT00000378193; OTTHUMT00000378194; OTTHUMT00000378195; OTTHUMT00000378196; OTTHUMT00000378197; OTTHUMT00000378198; OTTHUMT000003782…	RefSeq; ENSEMBL; GenBank; Havana transcript; UCSC Genes	Homo sapiens syndecan binding protein (syntenin) (SDCBP), transcript variant 2, mRNA.; Homo sapiens syndecan binding protein (syntenin) (SDCBP), transcript variant 3, mRNA.; Homo sapiens syndecan binding protein (syntenin) (SDCBP), transcript variant 4, mRNA.; Homo sapiens syndecan binding protein (syntenin) (SDCBP), transcript variant 5, mRNA.; Homo sapiens syndecan binding protein (syntenin) (S…
TC0X001643.hg.1	PRRG1	proline rich Gla (G-carboxyglutamic acid) 1	BC030786	NONCODE	accn=BC030786 class=mRNAlike lncRNA name=Human lncRNA ref=JounralRNA transcriptId=32 cpcScore=1.9872600 cnci=-0.3883392			GO:0005576; GO:0005887; GO:0016020; GO:0016021	extracellular region; integral component of plasma membrane; membrane; integral component of membrane	GO:0005509	calcium ion binding
TC02000116.hg.1	RHOB	ras homolog family member B	NM_004040; ENST00000272233; BC066954; OTTHUMT00000207500; uc002rdv.3; OTTHUMT00000323912	RefSeq; ENSEMBL; GenBank; Havana transcript; UCSC Genes	Homo sapiens ras homolog family member B (RHOB), mRNA.; ras homolog family member B [gene_biotype:protein_coding transcript_biotype:protein_coding]; Homo sapiens ras homolog gene family, member B, mRNA (cDNA clone MGC:87422 IMAGE:5264057), complete cds.; ras homolog gene family, member B[gene_biotype:protein_coding transcript_biotype:protein_coding]; otter: chromosome:VEGA61:2:20447074:20448920:1…	GO:0000910; GO:0001525; GO:0006886; GO:0006915; GO:0006927; GO:0007155; GO:0007264; GO:0007266; GO:0007411; GO:0007596; GO:0008333; GO:0030168; GO:0030334; GO:0030336; GO:0043065; GO:0045766; GO:0045786; GO:0051056; GO:0070301; GO:0071479; GO:0006810; GO:0007275; GO:0015031; GO:0030154; GO:0007165; GO:0008152	cytokinesis; angiogenesis; intracellular protein transport; apoptotic process; transformed cell apoptotic process; cell adhesion; small GTPase mediated signal transduction; Rho protein signal transduction; axon guidance; blood coagulation; endosome to lysosome transport; platelet activation; regulation of cell migration; negative regulation of cell migration; positive regulation of apoptotic proc…	GO:0005634; GO:0005769; GO:0005829; GO:0005886; GO:0005925; GO:0010008; GO:0031902; GO:0032154; GO:0070062; GO:0005622; GO:0005768; GO:0005770; GO:0016020; GO:0016021	nucleus; early endosome; cytosol; plasma membrane; focal adhesion; endosome membrane; late endosome membrane; cleavage furrow; extracellular exosome; intracellular; endosome; late endosome; membrane; integral component of membrane	GO:0003924; GO:0005515; GO:0005525; GO:0019003; GO:0000166	GTPase activity; protein binding; GTP binding; GDP binding; nucleotide binding
TC11000203.hg.1	TEAD1	TEA domain family member 1 (SV40 transcriptional enhancer factor)	NM_021961; ENST00000334310; ENST00000361985; ENST00000526600; ENST00000527575; ENST00000527636; AB209858; AK310928; BC115398; uc001mkk.4; uc009ygk.3; uc009ygl.3; uc021qdx.1; ENST00000361905	RefSeq; ENSEMBL; GenBank; GenBank HTC; UCSC Genes	Homo sapiens TEA domain family member 1 (SV40 transcriptional enhancer factor) (TEAD1), mRNA.; TEA domain family member 1 (SV40 transcriptional enhancer factor) [gene_biotype:protein_coding transcript_biotype:protein_coding]; Homo sapiens mRNA for TEA domain family member 1 variant protein.; Homo sapiens cDNA, FLJ17970.; Homo sapiens TEA domain family member 1 (SV40 transcriptional enhancer facto…	GO:0006355; GO:0006367; GO:0010467; GO:0035329; GO:0006351; GO:0003143; GO:0006366; GO:0007507; GO:0014883; GO:0030903; GO:0042127; GO:0045944; GO:0048339; GO:0048368; GO:0071300; GO:0071902; GO:1902459	regulation of transcription, DNA-templated; transcription initiation from RNA polymerase II promoter; gene expression; hippo signaling; transcription, DNA-templated; embryonic heart tube morphogenesis; transcription from RNA polymerase II promoter; heart development; transition between fast and slow fiber; notochord development; regulation of cell proliferation; positive regulation of transcripti…	GO:0005654; GO:0005634; GO:0005737; GO:0005794	nucleoplasm; nucleus; cytoplasm; Golgi apparatus	GO:0003677; GO:0003700; GO:0005515; GO:0000978; GO:0001077	DNA binding; transcription factor activity, sequence-specific DNA binding; protein binding; RNA polymerase II core promoter proximal region sequence-specific DNA binding; transcriptional activator activity, RNA polymerase II core promoter proximal region sequence-specific binding
TC07001540.hg.1	YWHAG	tyrosine 3-monooxygenase/tryptophan 5-monooxygenase activation protein, gamma	NM_012479; ENST00000307630; BC020963; OTTHUMT00000253002; uc011kgj.1; ENST00000453207; ENST00000536755	RefSeq; ENSEMBL; GenBank; Havana transcript; UCSC Genes	Homo sapiens tyrosine 3-monooxygenase/tryptophan 5-monooxygenase activation protein, gamma (YWHAG), mRNA.; tyrosine 3-monooxygenase/tryptophan 5-monooxygenase activation protein, gamma [gene_biotype:protein_coding transcript_biotype:protein_coding]; Homo sapiens tyrosine 3-monooxygenase/tryptophan 5-monooxygenase activation protein, gamma polypeptide, mRNA (cDNA clone MGC:8908 IMAGE:3915246), com…	GO:0000086; GO:0000278; GO:0006367; GO:0006469; GO:0006605; GO:0006915; GO:0006996; GO:0007264; GO:0009966; GO:0010467; GO:0012501; GO:0045664; GO:0048167; GO:0061024; GO:0071901; GO:0097193; GO:1900740	G2/M transition of mitotic cell cycle; mitotic cell cycle; transcription initiation from RNA polymerase II promoter; negative regulation of protein kinase activity; protein targeting; apoptotic process; organelle organization; small GTPase mediated signal transduction; regulation of signal transduction; gene expression; programmed cell death; regulation of neuron differentiation; regulation of sy…	GO:0005829; GO:0005925; GO:0016020; GO:0030659; GO:0043209; GO:0070062; GO:0005737	cytosol; focal adhesion; membrane; cytoplasmic vesicle membrane; myelin sheath; extracellular exosome; cytoplasm	GO:0005080; GO:0005159; GO:0005515; GO:0008426; GO:0019904; GO:0044822	protein kinase C binding; insulin-like growth factor receptor binding; protein binding; protein kinase C inhibitor activity; protein domain specific binding; poly(A) RNA binding
TC20001629.hg.1	TMEM189	transmembrane protein 189	NR_027889	NONCODE	accn=NR_027889 class=lncRNA name= ref=RefGeneNoncode transcriptId=NR_027889 cpcScore=4.9076500 cnci=-0.1566249	GO:0016567; GO:0000209; GO:0002223; GO:0002224; GO:0002755; GO:0006282; GO:0006301; GO:0006355; GO:0030154; GO:0034134; GO:0034142; GO:0034146; GO:0034162; GO:0034166; GO:0035872; GO:0038095; GO:0038123; GO:0038124; GO:0042275; GO:0043123; GO:0045087; GO:0045893; GO:0050852; GO:0051092; GO:0070423; GO:0070534	protein ubiquitination; protein polyubiquitination; stimulatory C-type lectin receptor signaling pathway; toll-like receptor signaling pathway; MyD88-dependent toll-like receptor signaling pathway; regulation of DNA repair; postreplication repair; regulation of transcription, DNA-templated; cell differentiation; toll-like receptor 2 signaling pathway; toll-like receptor 4 signaling pathway; toll-…	GO:0005737; GO:0005789; GO:0016021; GO:0005783; GO:0016020; GO:0000151; GO:0005634; GO:0005829; GO:0031371; GO:0035370; GO:0043234; GO:0070062	cytoplasm; endoplasmic reticulum membrane; integral component of membrane; endoplasmic reticulum; membrane; ubiquitin ligase complex; nucleus; cytosol; ubiquitin conjugating enzyme complex; UBC13-UEV1A complex; protein complex; extracellular exosome	GO:0031625; GO:0061630; GO:0005515; GO:0031624; GO:0061631	ubiquitin protein ligase binding; ubiquitin protein ligase activity; protein binding; ubiquitin conjugating enzyme binding; ubiquitin conjugating enzyme activity
TC19000316.hg.1	TPM4	tropomyosin 4	NM_001145160; NM_003290; ENST00000300933; ENST00000344824; AK095546; BC002827; BC037576; BC067225; uc002ndi.2; uc002ndj.2; ENST00000538887; AF186110; uc002ndk.1; uc002ndl.1	RefSeq; ENSEMBL; GenBank; UCSC Genes	Homo sapiens tropomyosin 4 (TPM4), transcript variant Tpm4.1, mRNA.; Homo sapiens tropomyosin 4 (TPM4), transcript variant Tpm4.2, mRNA.; tropomyosin 4 [gene_biotype:protein_coding transcript_biotype:protein_coding]; Homo sapiens cDNA FLJ38227 fis, clone FCBBF2004090.; Homo sapiens tropomyosin 4, mRNA (cDNA clone MGC:3641 IMAGE:3637300), complete cds.; Homo sapiens tropomyosin 4, mRNA (cDNA clone…	GO:0001649; GO:0006928; GO:0006936; GO:0030049	osteoblast differentiation; movement of cell or subcellular component; muscle contraction; muscle filament sliding	GO:0001725; GO:0002102; GO:0005829; GO:0005856; GO:0005862; GO:0005925; GO:0016020; GO:0030863; GO:0031941; GO:0070062; GO:0005737	stress fiber; podosome; cytosol; cytoskeleton; muscle thin filament tropomyosin; focal adhesion; membrane; cortical cytoskeleton; filamentous actin; extracellular exosome; cytoplasm	GO:0003779; GO:0005509; GO:0005515; GO:0008307; GO:0046872	actin binding; calcium ion binding; protein binding; structural constituent of muscle; metal ion binding	GenMAPP	Striated_muscle_contraction
TC03001751.hg.1	RUVBL1	RuvB-like AAA ATPase 1	NM_003707; ENST00000322623; ENST00000464873; ENST00000480616; AK092163; BC002993; BC012886; DQ469310; OTTHUMT00000356728; OTTHUMT00000356729; OTTHUMT00000356730; OTTHUMT00000356731; OTTHUMT00000356732; OTTHUMT00000356733; uc003ekf.3; uc003ekh.3; uc010hss.3; ENST00000417360	RefSeq; ENSEMBL; GenBank; Havana transcript; UCSC Genes	Homo sapiens RuvB-like AAA ATPase 1 (RUVBL1), mRNA.; RuvB-like AAA ATPase 1 [gene_biotype:protein_coding transcript_biotype:protein_coding]; RuvB-like AAA ATPase 1 [gene_biotype:protein_coding transcript_biotype:processed_transcript]; Homo sapiens cDNA FLJ34844 fis, clone NT2NE2011154, highly similar to RuvB-like 1 (EC 3.6.1.-).; Homo sapiens RuvB-like 1 (E. coli), mRNA (cDNA clone MGC:3762 IMAGE…			GO:0000812; GO:0005634; GO:0005654; GO:0005737; GO:0005794; GO:0005815; GO:0016020; GO:0016363; GO:0031011; GO:0035267; GO:0043231; GO:0070062; GO:0071339; GO:0005856; GO:0043234	Swr1 complex; nucleus; nucleoplasm; cytoplasm; Golgi apparatus; microtubule organizing center; membrane; nuclear matrix; Ino80 complex; NuA4 histone acetyltransferase complex; intracellular membrane-bounded organelle; extracellular exosome; MLL1 complex; cytoskeleton; protein complex	GO:0003678; GO:0005515; GO:0005524; GO:0016887; GO:0000166; GO:0004386; GO:0016787; GO:0043141	DNA helicase activity; protein binding; ATP binding; ATPase activity; nucleotide binding; helicase activity; hydrolase activity; ATP-dependent 5'-3' DNA helicase activity
TC01002669.hg.1	LRP8	LDL receptor related protein 8	NM_001018054; NM_004631; NM_017522; NM_033300; ENST00000306052; ENST00000347547; ENST00000354412; ENST00000371454; ENST00000460214; ENST00000465675; AK096482; AK122887; BC051836; OTTHUMT00000024699; OTTHUMT00000024700; OTTHUMT00000024701; OTTHUMT00000024702; OTTHUMT00000024703; OTTHUMT00000024704; OTTHUMT00000024705; OTTHUMT00000024706; OTTHUMT00000024707; OTTHUMT00000024708; uc001cvh.2; uc001cvi…	RefSeq; ENSEMBL; GenBank; Havana transcript; UCSC Genes	Homo sapiens low density lipoprotein receptor-related protein 8, apolipoprotein e receptor (LRP8), transcript variant 4, mRNA.; Homo sapiens low density lipoprotein receptor-related protein 8, apolipoprotein e receptor (LRP8), transcript variant 1, mRNA.; Homo sapiens low density lipoprotein receptor-related protein 8, apolipoprotein e receptor (LRP8), transcript variant 3, mRNA.; Homo sapiens lo…					GO:0004888; GO:0005509; GO:0005515; GO:0008035; GO:0019894; GO:0030229; GO:0034185; GO:0038025	transmembrane signaling receptor activity; calcium ion binding; protein binding; high-density lipoprotein particle binding; kinesin binding; very-low-density lipoprotein particle receptor activity; apolipoprotein binding; reelin receptor activity
TC03000881.hg.1	NMD3	NMD3 ribosome export adaptor	NM_015938; ENST00000351193; ENST00000460469; ENST00000472947; ENST00000478160; AK094749; AK225664; AK308865; BC013317; OTTHUMT00000353110; OTTHUMT00000353111; OTTHUMT00000353114; OTTHUMT00000353116; OTTHUMT00000353117; OTTHUMT00000353118; OTTHUMT00000353119; OTTHUMT00000353120; OTTHUMT00000353121; OTTHUMT00000353122; uc003feb.1; uc003fec.3; uc003fed.1; uc010hwh.3; ENST00000540137	RefSeq; ENSEMBL; GenBank; GenBank HTC; Havana transcript; UCSC Genes	Homo sapiens NMD3 ribosome export adaptor (NMD3), mRNA.; NMD3 ribosome export adaptor [gene_biotype:protein_coding transcript_biotype:protein_coding]; NMD3 ribosome export adaptor [gene_biotype:protein_coding transcript_biotype:processed_transcript]; Homo sapiens cDNA FLJ37430 fis, clone BRAWH2001679, highly similar to Homo sapiens NMD3 homolog (NMD3), mRNA.; Homo sapiens mRNA for NMD3 homolog, c…	GO:0000055; GO:0015031; GO:0006810	ribosomal large subunit export from nucleus; protein transport; transport	GO:0005634; GO:0005654; GO:0005730; GO:0005737; GO:0016020	nucleus; nucleoplasm; nucleolus; cytoplasm; membrane	GO:0030674; GO:0043023; GO:0044822	protein binding, bridging; ribosomal large subunit binding; poly(A) RNA binding
TC07000495.hg.1	PTPN12	protein tyrosine phosphatase, non-receptor type 12	NM_001131008; NM_001131009; NM_002835; ENST00000248594; ENST00000415482; ENST00000435495; AK314236; BC050008; S69182; S69183; uc003ugh.2; uc010ldq.1; uc010ldr.1; uc010lds.2; uc011kgp.1; uc011kgq.1; ENST00000543073; OTTHUMT00000253183; OTTHUMT00000341574; OTTHUMT00000341575; OTTHUMT00000341576; OTTHUMT00000341578; OTTHUMT00000341581; OTTHUMT00000341582; OTTHUMT00000341583; OTTHUMT00000341584; OTTH…	RefSeq; ENSEMBL; GenBank HTC; GenBank; NONCODE; UCSC Genes; Havana transcript	Homo sapiens protein tyrosine phosphatase, non-receptor type 12 (PTPN12), transcript variant 2, mRNA.; Homo sapiens protein tyrosine phosphatase, non-receptor type 12 (PTPN12), transcript variant 3, mRNA.; Homo sapiens protein tyrosine phosphatase, non-receptor type 12 (PTPN12), transcript variant 1, mRNA.; protein tyrosine phosphatase, non-receptor type 12 [gene_biotype:protein_coding transcript…	GO:0006470; GO:0035335; GO:0042246; GO:0016311	protein dephosphorylation; peptidyl-tyrosine dephosphorylation; tissue regeneration; dephosphorylation	GO:0002102; GO:0005737; GO:0005829; GO:0005886; GO:0005925; GO:0042995; GO:0030054	podosome; cytoplasm; cytosol; plasma membrane; focal adhesion; cell projection; cell junction	GO:0004726; GO:0005515; GO:0017124; GO:0004721; GO:0004725; GO:0016787; GO:0016791	non-membrane spanning protein tyrosine phosphatase activity; protein binding; SH3 domain binding; phosphoprotein phosphatase activity; protein tyrosine phosphatase activity; hydrolase activity; phosphatase activity
TC15000351.hg.1	DUOXA2	dual oxidase maturation factor 2	NM_207581; ENST00000323030; BC137465; BX537581; OTTHUMT00000254142; OTTHUMT00000254143; uc001zuo.3; uc010beb.3	RefSeq; ENSEMBL; GenBank; Havana transcript; UCSC Genes	Homo sapiens dual oxidase maturation factor 2 (DUOXA2), mRNA.; dual oxidase maturation factor 2 [gene_biotype:protein_coding transcript_biotype:protein_coding]; Homo sapiens dual oxidase maturation factor 2, mRNA (cDNA clone MGC:169088 IMAGE:9021465), complete cds.; Homo sapiens mRNA; cDNA DKFZp686C04213 (from clone DKFZp686C04213).; dual oxidase maturation factor 2[gene_biotype:protein_coding tr…	GO:0015031; GO:0042743; GO:0050727; GO:2000609; GO:0006810	protein transport; hydrogen peroxide metabolic process; regulation of inflammatory response; regulation of thyroid hormone generation; transport	GO:0005789; GO:0016021; GO:0005783; GO:0016020	endoplasmic reticulum membrane; integral component of membrane; endoplasmic reticulum; membrane
TC11000240.hg.1	LDHA	lactate dehydrogenase A	NM_001135239; NM_001165414; NM_001165415; NM_001165416; NM_005566; NR_028500; ENST00000227157; ENST00000379412; ENST00000396222; ENST00000422447; ENST00000430553; ENST00000540430; ENST00000542179; BC067223; OTTHUMT00000258172; OTTHUMT00000258173; OTTHUMT00000258174; OTTHUMT00000258175; OTTHUMT00000258176; OTTHUMT00000258177; OTTHUMT00000258178; OTTHUMT00000258179; OTTHUMT00000258180; uc001mok.3; …	RefSeq; ENSEMBL; GenBank; NONCODE; Havana transcript; UCSC Genes	Homo sapiens lactate dehydrogenase A (LDHA), transcript variant 2, mRNA.; Homo sapiens lactate dehydrogenase A (LDHA), transcript variant 3, mRNA.; Homo sapiens lactate dehydrogenase A (LDHA), transcript variant 4, mRNA.; Homo sapiens lactate dehydrogenase A (LDHA), transcript variant 5, mRNA.; Homo sapiens lactate dehydrogenase A (LDHA), transcript variant 1, mRNA.; Homo sapiens lactate dehydrog…			GO:0005634; GO:0005739; GO:0005829; GO:0016020; GO:0035686; GO:0070062; GO:0005737	nucleus; mitochondrion; cytosol; membrane; sperm fibrous sheath; extracellular exosome; cytoplasm			GenMAPP; HumanCyc	Glycolysis_and_Gluconeogenesis; PWY-5481; LCTACACAT-PWY
TC07001274.hg.1	DPY19L1; MIR548N	dpy-19-like 1 (C. elegans); microRNA 548n	NM_015283; ENST00000310974; ENST00000408742; ENST00000462134; AJ011911; AJ011981; OTTHUMT00000337506; OTTHUMT00000337507; OTTHUMT00000337508; OTTHUMT00000337509; OTTHUMT00000337510; OTTHUMT00000337511; OTTHUMT00000337513; uc003tel.1; uc003tem.4; ENST00000389292; uc003ten.1	RefSeq; ENSEMBL; GenBank; Havana transcript; UCSC Genes	Homo sapiens dpy-19-like 1 (C. elegans) (DPY19L1), mRNA.; dpy-19-like 1 (C. elegans) [gene_biotype:protein_coding transcript_biotype:protein_coding]; microRNA 548n [gene_biotype:miRNA transcript_biotype:miRNA]; dpy-19-like 1 (C. elegans) [gene_biotype:protein_coding transcript_biotype:processed_transcript]; Homo sapiens mRNA sequence, IMAGE clone 781467.; Homo sapiens mRNA sequence, IMAGE clone 4…	GO:0018406	protein C-linked glycosylation via 2'-alpha-mannosyl-L-tryptophan	GO:0005637; GO:0016020; GO:0016021	nuclear inner membrane; membrane; integral component of membrane	GO:0000030; GO:0016740; GO:0016757	mannosyltransferase activity; transferase activity; transferase activity, transferring glycosyl groups
TC19000191.hg.1	LDLR	low density lipoprotein receptor	NM_000527; NM_001195798; NM_001195799; NM_001195800; NM_001195802; NM_001195803; ENST00000455727; ENST00000535915; ENST00000545707; ENST00000557933; ENST00000558013; ENST00000558518; ENST00000560628; AK295612; BC014514; S70123; uc002mqk.4; uc010dxu.3; uc010xlk.2; uc010xll.2; uc010xlm.2; uc010xln.2; uc010xlo.2; uc021upc.1; ENST00000561343; uc021upd.1	RefSeq; ENSEMBL; GenBank; UCSC Genes	Homo sapiens low density lipoprotein receptor (LDLR), transcript variant 1, mRNA.; Homo sapiens low density lipoprotein receptor (LDLR), transcript variant 2, mRNA.; Homo sapiens low density lipoprotein receptor (LDLR), transcript variant 3, mRNA.; Homo sapiens low density lipoprotein receptor (LDLR), transcript variant 4, mRNA.; [retired]Homo sapiens low density lipoprotein receptor (LDLR), tran…					GO:0001618; GO:0001948; GO:0002020; GO:0004872; GO:0005041; GO:0005509; GO:0005515; GO:0030169; GO:0030229; GO:0032050	virus receptor activity; glycoprotein binding; protease binding; receptor activity; low-density lipoprotein receptor activity; calcium ion binding; protein binding; low-density lipoprotein particle binding; very-low-density lipoprotein particle receptor activity; clathrin heavy chain binding	GenMAPP	Wnt_signaling; Statin_Pathway_PharmGKB
TC04001284.hg.1	CXCL3	chemokine (C-X-C motif) ligand 3	NM_002090; ENST00000296026; ENST00000511669; BC016308; BC065743; OTTHUMT00000362721; OTTHUMT00000362722; OTTHUMT00000362723; OTTHUMT00000362724; uc003hhl.3	RefSeq; ENSEMBL; GenBank; Havana transcript; UCSC Genes	Homo sapiens chemokine (C-X-C motif) ligand 3 (CXCL3), mRNA.; chemokine (C-X-C motif) ligand 3 [gene_biotype:protein_coding transcript_biotype:protein_coding]; chemokine (C-X-C motif) ligand 3 [gene_biotype:protein_coding transcript_biotype:processed_transcript]; Homo sapiens chemokine (C-X-C motif) ligand 3, mRNA (cDNA clone MGC:22505 IMAGE:4070983), complete cds.; Homo sapiens chemokine (C-X-C …	GO:0002690; GO:0006954; GO:0006955; GO:0007186; GO:0030593; GO:0032496; GO:0042127; GO:0070098; GO:0006935	positive regulation of leukocyte chemotaxis; inflammatory response; immune response; G-protein coupled receptor signaling pathway; neutrophil chemotaxis; response to lipopolysaccharide; regulation of cell proliferation; chemokine-mediated signaling pathway; chemotaxis	GO:0005576; GO:0005615	extracellular region; extracellular space	GO:0008009; GO:0045236; GO:0005125	chemokine activity; CXCR chemokine receptor binding; cytokine activity
TC06002746.hg.1	HMGA1	high mobility group AT-hook 1	M23616	NONCODE	accn=M23616 class=mRNAlike lncRNA name=Human lncRNA ref=JounralRNA transcriptId=5388 cpcScore=2.5321800 cnci=-0.0857908	GO:0006268; GO:0006284; GO:0006337; GO:0006355; GO:0006366; GO:0006461; GO:0008285; GO:0009615; GO:0016032; GO:0031936; GO:0035986; GO:0045892; GO:0045893; GO:0045944; GO:0075713; GO:0090402; GO:2000774; GO:0006351	DNA unwinding involved in DNA replication; base-excision repair; nucleosome disassembly; regulation of transcription, DNA-templated; transcription from RNA polymerase II promoter; protein complex assembly; negative regulation of cell proliferation; response to virus; viral process; negative regulation of chromatin silencing; senescence-associated heterochromatin focus assembly; negative regulatio…	GO:0005634; GO:0005654; GO:0005667; GO:0005829; GO:0005925; GO:0035985; GO:0090575; GO:0000785; GO:0005694	nucleus; nucleoplasm; transcription factor complex; cytosol; focal adhesion; senescence-associated heterochromatin focus; RNA polymerase II transcription factor complex; chromatin; chromosome	GO:0001205; GO:0003677; GO:0003680; GO:0003682; GO:0003700; GO:0003906; GO:0005515; GO:0008134; GO:0019899; GO:0030374; GO:0042974; GO:0042975; GO:0046965; GO:0051575	transcriptional activator activity, RNA polymerase II distal enhancer sequence-specific binding; DNA binding; AT DNA binding; chromatin binding; transcription factor activity, sequence-specific DNA binding; DNA-(apurinic or apyrimidinic site) lyase activity; protein binding; transcription factor binding; enzyme binding; ligand-dependent nuclear receptor transcription coactivator activity; retinoi…
TC10001497.hg.1	ANKRD22	ankyrin repeat domain 22	NM_144590; ENST00000371930; ENST00000476963; BC021671; OTTHUMT00000049262; OTTHUMT00000049263; uc001kfj.4	RefSeq; ENSEMBL; GenBank; Havana transcript; UCSC Genes	Homo sapiens ankyrin repeat domain 22 (ANKRD22), mRNA.; ankyrin repeat domain 22 [gene_biotype:protein_coding transcript_biotype:protein_coding]; ankyrin repeat domain 22 [gene_biotype:protein_coding transcript_biotype:processed_transcript]; Homo sapiens ankyrin repeat domain 22, mRNA (cDNA clone MGC:22805 IMAGE:3682099), complete cds.; ankyrin repeat domain 22[gene_biotype:protein_coding transcr…					GO:0005515	protein binding
TC16000558.hg.1	CDH3	cadherin 3, type 1, P-cadherin (placental)	NM_001793; ENST00000264012; ENST00000429102; ENST00000542274; AK296968; BC014462; BC041846; OTTHUMT00000268896; uc002ewf.2; uc010vli.1	RefSeq; ENSEMBL; GenBank; Havana transcript; UCSC Genes	Homo sapiens cadherin 3, type 1, P-cadherin (placental) (CDH3), mRNA.; cadherin 3, type 1, P-cadherin (placental) [gene_biotype:protein_coding transcript_biotype:protein_coding]; cadherin 3, type 1, P-cadherin (placental) [gene_biotype:protein_coding transcript_biotype:nonsense_mediated_decay]; Homo sapiens cDNA FLJ50795 complete cds, highly similar to Cadherin-3 precursor.; Homo sapiens cadherin…	GO:0001895; GO:0007155; GO:0007156; GO:0007601; GO:0010628; GO:0010838; GO:0016337; GO:0022405; GO:0031424; GO:0032773; GO:0032912; GO:0034329; GO:0034332; GO:0042060; GO:0042493; GO:0043568; GO:0045216; GO:0048023; GO:0051796; GO:0060070; GO:0060901; GO:1902910; GO:0050896	retina homeostasis; cell adhesion; homophilic cell adhesion via plasma membrane adhesion molecules; visual perception; positive regulation of gene expression; positive regulation of keratinocyte proliferation; single organismal cell-cell adhesion; hair cycle process; keratinization; positive regulation of monophenol monooxygenase activity; negative regulation of transforming growth factor beta2 p…	GO:0005737; GO:0005886; GO:0005913; GO:0016021; GO:0016020	cytoplasm; plasma membrane; cell-cell adherens junction; integral component of membrane; membrane	GO:0005509; GO:0003674; GO:0046872	calcium ion binding; molecular_function; metal ion binding
TC14001141.hg.1	ERO1A	endoplasmic reticulum oxidoreductase alpha	NM_014584; ENST00000395686; BC008674; BC012941; OTTHUMT00000276892; uc001wzv.3	RefSeq; ENSEMBL; GenBank; Havana transcript; UCSC Genes	Homo sapiens endoplasmic reticulum oxidoreductase alpha (ERO1A), mRNA.; endoplasmic reticulum oxidoreductase alpha [gene_biotype:protein_coding transcript_biotype:protein_coding]; Homo sapiens ERO1-like (S. cerevisiae), mRNA (cDNA clone MGC:8839 IMAGE:3866930), complete cds.; Homo sapiens ERO1-like (S. cerevisiae), mRNA (cDNA clone MGC:17305 IMAGE:3868538), complete cds.; ERO1-like (S. cerevisiae…	GO:0000302; GO:0006457; GO:0006464; GO:0009266; GO:0019471; GO:0022417; GO:0030198; GO:0030968; GO:0034976; GO:0044267; GO:0045454; GO:0050873; GO:0051085; GO:0051209; GO:0055114; GO:0070059; GO:0006915	response to reactive oxygen species; protein folding; cellular protein modification process; response to temperature stimulus; 4-hydroxyproline metabolic process; protein maturation by protein folding; extracellular matrix organization; endoplasmic reticulum unfolded protein response; response to endoplasmic reticulum stress; cellular protein metabolic process; cell redox homeostasis; brown fat c…	GO:0005783; GO:0005788; GO:0005789; GO:0016020; GO:0043231	endoplasmic reticulum; endoplasmic reticulum lumen; endoplasmic reticulum membrane; membrane; intracellular membrane-bounded organelle	GO:0003756; GO:0005515; GO:0015035; GO:0016491; GO:0016671	protein disulfide isomerase activity; protein binding; protein disulfide oxidoreductase activity; oxidoreductase activity; oxidoreductase activity, acting on a sulfur group of donors, disulfide as acceptor
TC17001465.hg.1	TNS4	tensin 4	NM_032865; ENST00000254051; ENST00000394072; BC013373; BC018706; OTTHUMT00000257154; OTTHUMT00000257155; OTTHUMT00000257156; uc002huu.4; uc010cxb.3; ENST00000377816	RefSeq; ENSEMBL; GenBank; Havana transcript; UCSC Genes	Homo sapiens tensin 4 (TNS4), mRNA.; tensin 4 [gene_biotype:protein_coding transcript_biotype:protein_coding]; tensin 4 [gene_biotype:protein_coding transcript_biotype:retained_intron]; Homo sapiens tensin 4, mRNA (cDNA clone IMAGE:3942213), partial cds.; Homo sapiens tensin 4, mRNA (cDNA clone MGC:31757 IMAGE:5013235), complete cds.; tensin 4[gene_biotype:protein_coding transcript_biotype:protei…	GO:0006915; GO:0008104	apoptotic process; protein localization	GO:0005737; GO:0005856; GO:0005925; GO:0030054	cytoplasm; cytoskeleton; focal adhesion; cell junction	GO:0003779; GO:0005515	actin binding; protein binding
TC07000722.hg.1	MET	MET proto-oncogene, receptor tyrosine kinase	NM_000245; NM_001127500; ENST00000318493; ENST00000397752; ENST00000436117; ENST00000495962; AK296974; AK309532; BC130420; DQ656040; EU176015; EU826567; EU826568; EU826569; EU826570; EU826572; EU826574; EU826575; EU826577; EU826578; EU826579; uc003vii.1; uc003vij.3; uc010lkg.3; uc010lkh.3; uc011kmz.1; uc011kna.1; uc011knb.1; uc011knc.1; uc011knd.2; uc011kne.2; uc011knf.2; uc011kng.1; uc011knh.1; …	RefSeq; ENSEMBL; GenBank; GenBank HTC; UCSC Genes; Havana transcript	Homo sapiens MET proto-oncogene, receptor tyrosine kinase (MET), transcript variant 2, mRNA.; Homo sapiens MET proto-oncogene, receptor tyrosine kinase (MET), transcript variant 1, mRNA.; MET proto-oncogene, receptor tyrosine kinase [gene_biotype:protein_coding transcript_biotype:protein_coding]; MET proto-oncogene, receptor tyrosine kinase [gene_biotype:protein_coding transcript_biotype:processe…			GO:0005576; GO:0005886; GO:0005887; GO:0009925; GO:0009986; GO:0016021; GO:0016020	extracellular region; plasma membrane; integral component of plasma membrane; basal plasma membrane; cell surface; integral component of membrane; membrane
TC15000752.hg.1	CEMIP	cell migration inducing protein, hyaluronan binding	NM_018689; ENST00000220244; ENST00000356249; ENST00000394685; AL109718; AY581149; BC020256; OTTHUMT00000291389; OTTHUMT00000313748; OTTHUMT00000313749; OTTHUMT00000313750; ENST00000394683; uc002bfw.1; uc010unn.1; uc021sse.1	RefSeq; ENSEMBL; GenBank; Havana transcript; UCSC Genes	Homo sapiens cell migration inducing protein, hyaluronan binding (CEMIP), transcript variant 3, mRNA.; cell migration inducing protein, hyaluronan binding [gene_biotype:protein_coding transcript_biotype:protein_coding]; Homo sapiens mRNA full length insert cDNA clone EUROIMAGE 668307.; Homo sapiens colon cancer secreted protein 1 (CCSP1) mRNA, complete cds, alternative transcript.; Homo sapiens K…	GO:0005975; GO:0007605; GO:0010800; GO:0030203; GO:0030212; GO:0030213; GO:0030214; GO:0030335; GO:0044281; GO:0051281; GO:0090314; GO:1900020; GO:0008152	carbohydrate metabolic process; sensory perception of sound; positive regulation of peptidyl-threonine phosphorylation; glycosaminoglycan metabolic process; hyaluronan metabolic process; hyaluronan biosynthetic process; hyaluronan catabolic process; positive regulation of cell migration; small molecule metabolic process; positive regulation of release of sequestered calcium ion into cytosol; posi…	GO:0005576; GO:0005634; GO:0005737; GO:0005783; GO:0005886; GO:0005905; GO:0030665; GO:0016020	extracellular region; nucleus; cytoplasm; endoplasmic reticulum; plasma membrane; coated pit; clathrin-coated vesicle membrane; membrane	GO:0004415; GO:0005515; GO:0005540; GO:0032050; GO:0046923; GO:0016787; GO:0016798	hyalurononglucosaminidase activity; protein binding; hyaluronic acid binding; clathrin heavy chain binding; ER retention sequence binding; hydrolase activity; hydrolase activity, acting on glycosyl bonds
TC04001570.hg.1	SLC7A11	solute carrier family 7 (anionic amino acid transporter light chain, xc- system), member 11	NM_014331; ENST00000280612; BC012087; OTTHUMT00000257251; OTTHUMT00000364387; uc021xrw.1	RefSeq; ENSEMBL; GenBank; Havana transcript; UCSC Genes	Homo sapiens solute carrier family 7 (anionic amino acid transporter light chain, xc- system), member 11 (SLC7A11), mRNA.; solute carrier family 7 (anionic amino acid transporter light chain, xc- system), member 11 [gene_biotype:protein_coding transcript_biotype:protein_coding]; Homo sapiens solute carrier family 7, (cationic amino acid transporter, y+ system) member 11, mRNA (cDNA clone MGC:2002…	GO:0006811; GO:0006865; GO:0006979; GO:0007420; GO:0007596; GO:0009636; GO:0035094; GO:0050900; GO:0055085; GO:0070306; GO:0070527; GO:0089711; GO:0003333; GO:0006810	ion transport; amino acid transport; response to oxidative stress; brain development; blood coagulation; response to toxic substance; response to nicotine; leukocyte migration; transmembrane transport; lens fiber cell differentiation; platelet aggregation; L-glutamate transmembrane transport; amino acid transmembrane transport; transport	GO:0005791; GO:0005856; GO:0005886; GO:0005887; GO:0009986; GO:0016021; GO:0016020; GO:0043231	rough endoplasmic reticulum; cytoskeleton; plasma membrane; integral component of plasma membrane; cell surface; integral component of membrane; membrane; intracellular membrane-bounded organelle	GO:0005515; GO:0015327; GO:0015171	protein binding; cystine:glutamate antiporter activity; amino acid transmembrane transporter activity
TC11002234.hg.1	MMP1	matrix metallopeptidase 1	NM_001145938; NM_002421; ENST00000315274; BC013875; OTTHUMT00000109632; uc001phi.2; uc010ruv.1	RefSeq; ENSEMBL; GenBank; Havana transcript; UCSC Genes	Homo sapiens matrix metallopeptidase 1 (MMP1), transcript variant 2, mRNA.; Homo sapiens matrix metallopeptidase 1 (MMP1), transcript variant 1, mRNA.; matrix metallopeptidase 1 [gene_biotype:protein_coding transcript_biotype:protein_coding]; Homo sapiens matrix metallopeptidase 1 (interstitial collagenase), mRNA (cDNA clone MGC:10479 IMAGE:3834572), complete cds.; matrix metallopeptidase 1 (inte…	GO:0006508; GO:0007596; GO:0016032; GO:0022617; GO:0030198; GO:0030574; GO:0032461; GO:0044267; GO:0050900	proteolysis; blood coagulation; viral process; extracellular matrix disassembly; extracellular matrix organization; collagen catabolic process; positive regulation of protein oligomerization; cellular protein metabolic process; leukocyte migration	GO:0005576; GO:0005578; GO:0031012; GO:0005581	extracellular region; proteinaceous extracellular matrix; extracellular matrix; collagen trimer	GO:0004175; GO:0004222; GO:0005509; GO:0008270; GO:0008233; GO:0008237; GO:0016787; GO:0046872	endopeptidase activity; metalloendopeptidase activity; calcium ion binding; zinc ion binding; peptidase activity; metallopeptidase activity; hydrolase activity; metal ion binding	GenMAPP	Matrix_Metalloproteinases

## Sheet: TC19002012.hg.1-UCA1
TC19002012.hg.1-UCA1
ID	Gene Symbol	Description	mRNA Accession	mRNA Source	mRNA Description	GO Biological Process ID	GO Biological Process Term	GO Cellular Component ID	GO Cellular Component Term	GO Molecular Function ID	GO Molecular Function Term	Pathway Source	Pathway Name
Negative correlation
TC01002569.hg.1	GUCA2A	guanylate cyclase activator 2A (guanylin)	NM_033553; ENST00000357001; OTTHUMT00000018306; uc001chd.1	RefSeq; ENSEMBL; Havana transcript; UCSC Genes	Homo sapiens guanylate cyclase activator 2A (guanylin) (GUCA2A), mRNA.; guanylate cyclase activator 2A (guanylin) [gene_biotype:protein_coding transcript_biotype:protein_coding]; guanylate cyclase activator 2A (guanylin)[gene_biotype:protein_coding transcript_biotype:protein_coding]	GO:0031284	positive regulation of guanylate cyclase activity	GO:0005576; GO:0070062	extracellular region; extracellular exosome	GO:0005179; GO:0030250	hormone activity; guanylate cyclase activator activity	GenMAPP	Smooth_muscle_contraction
TC17001825.hg.1	ABCA8	ATP binding cassette subfamily A member 8	NM_007168; ENST00000269080; ENST00000428549; ENST00000430352; ENST00000541225; AK295876; AK304286; BC024003; BC047765; BC130280; BC143971; BC143972; uc002jhp.3; uc002jhq.3; uc002jhr.3; uc002jhs.3; uc002jht.3; uc010wqq.2; uc010wqr.2; ENST00000542396	RefSeq; ENSEMBL; GenBank; GenBank HTC; UCSC Genes	Homo sapiens ATP-binding cassette, sub-family A (ABC1), member 8 (ABCA8), transcript variant 2, mRNA.; ATP-binding cassette, sub-family A (ABC1), member 8 [gene_biotype:protein_coding transcript_biotype:protein_coding]; ATP-binding cassette, sub-family A (ABC1), member 8 [gene_biotype:protein_coding transcript_biotype:retained_intron]; Homo sapiens cDNA FLJ56986 partial cds, highly similar to Hom…	GO:0006810; GO:0006869; GO:0008152; GO:0055085	transport; lipid transport; metabolic process; transmembrane transport	GO:0005743; GO:0005886; GO:0016021; GO:0043231; GO:0016020	mitochondrial inner membrane; plasma membrane; integral component of membrane; intracellular membrane-bounded organelle; membrane	GO:0005524; GO:0042626; GO:0000166; GO:0005215; GO:0016887	ATP binding; ATPase activity, coupled to transmembrane movement of substances; nucleotide binding; transporter activity; ATPase activity
TC16000473.hg.1	MT1F	metallothionein 1F	NM_005949; ENST00000334350; BC029453; uc002ejt.3; ENST00000394501	RefSeq; ENSEMBL; GenBank; UCSC Genes	Homo sapiens metallothionein 1F (MT1F), transcript variant 1, mRNA.; metallothionein 1F [gene_biotype:protein_coding transcript_biotype:protein_coding]; Homo sapiens metallothionein 1F, mRNA (cDNA clone MGC:32732 IMAGE:4041046), complete cds.; Homo sapiens metallothionein 1F (MT1F), mRNA.; cdna:known chromosome:GRCh37:16:56691855:56693214:1 gene:ENSG00000198417 gene_biotype:protein_coding transcr…	GO:0045926; GO:0071276; GO:0071294	negative regulation of growth; cellular response to cadmium ion; cellular response to zinc ion	GO:0005634; GO:0005737; GO:0048471	nucleus; cytoplasm; perinuclear region of cytoplasm	GO:0005515; GO:0008270; GO:0046872	protein binding; zinc ion binding; metal ion binding
TC03001612.hg.1	ABI3BP	ABI family, member 3 (NESH) binding protein	NM_015429; ENST00000284322; ENST00000471714; ENST00000495063; ENST00000532144; AB056106; AK025204; AK123737; AK123748; AK299938; AL833204; BC030221; BX648726; OTTHUMT00000353260; OTTHUMT00000353261; OTTHUMT00000353262; OTTHUMT00000353264; OTTHUMT00000353265; OTTHUMT00000353266; OTTHUMT00000353267; OTTHUMT00000353268; OTTHUMT00000353269; OTTHUMT00000353271; OTTHUMT00000353272; OTTHUMT00000353273; …	RefSeq; ENSEMBL; GenBank; GenBank HTC; Havana transcript; UCSC Genes	Homo sapiens ABI family, member 3 (NESH) binding protein (ABI3BP), mRNA.; ABI family, member 3 (NESH) binding protein [gene_biotype:protein_coding transcript_biotype:protein_coding]; ABI family, member 3 (NESH) binding protein [gene_biotype:protein_coding transcript_biotype:processed_transcript]; Homo sapiens mRNA for NeshBP, complete cds.; Homo sapiens cDNA: FLJ21551 fis, clone COL06266.; Homo s…	GO:0010811; GO:0030198	positive regulation of cell-substrate adhesion; extracellular matrix organization	GO:0005614; GO:0005615; GO:0031012; GO:0005576; GO:0005578	interstitial matrix; extracellular space; extracellular matrix; extracellular region; proteinaceous extracellular matrix	GO:0005518; GO:0008201; GO:0005539; GO:0005515	collagen binding; heparin binding; glycosaminoglycan binding; protein binding
TC04001633.hg.1	LOC285423	uncharacterized LOC285423	BC031092; ENST00000502345; ENST00000506683; ENST00000508106; ENST00000510975; ENST00000511993; OTTHUMT00000364766; OTTHUMT00000364767; OTTHUMT00000364768; OTTHUMT00000364769; OTTHUMT00000364770; uc003ill.2; uc003ill.3	GenBank; ENSEMBL; Havana transcript; NONCODE; UCSC Genes	Homo sapiens cDNA clone IMAGE:5295442.; havana:known chromosome:GRCh38:4:149733341:149815814:-1 gene:ENSG00000234828 gene_biotype:lincRNA transcript_biotype:lincRNA; havana:known chromosome:GRCh38:4:149352017:149553181:-1 gene:ENSG00000234828 gene_biotype:lincRNA transcript_biotype:lincRNA; havana:known chromosome:GRCh38:4:149587990:149896233:-1 gene:ENSG00000234828 gene_biotype:lincRNA transcrip…
TC01003125.hg.1	FMO5	flavin containing monooxygenase 5	NM_001144829; NM_001144830; NM_001461; ENST00000254090; ENST00000369272; ENST00000441068; AK022172; BC035687; OTTHUMT00000040373; OTTHUMT00000040374; OTTHUMT00000040375; OTTHUMT00000040376; uc001eph.4; uc001epi.2; uc001epj.2; uc001epk.4; ENST00000465173	RefSeq; ENSEMBL; GenBank; Havana transcript; UCSC Genes	Homo sapiens flavin containing monooxygenase 5 (FMO5), transcript variant 2, mRNA.; Homo sapiens flavin containing monooxygenase 5 (FMO5), transcript variant 3, mRNA.; Homo sapiens flavin containing monooxygenase 5 (FMO5), transcript variant 1, mRNA.; flavin containing monooxygenase 5 [gene_biotype:protein_coding transcript_biotype:protein_coding]; Homo sapiens cDNA FLJ12110 fis, clone MAMMA10000…	GO:0017144; GO:0055114; GO:0008150	drug metabolic process; oxidation-reduction process; biological_process	GO:0005737; GO:0005783; GO:0005789; GO:0016021; GO:0016020; GO:0031090; GO:0043231	cytoplasm; endoplasmic reticulum; endoplasmic reticulum membrane; integral component of membrane; membrane; organelle membrane; intracellular membrane-bounded organelle	GO:0004499; GO:0050660; GO:0050661; GO:0004497; GO:0016491	N,N-dimethylaniline monooxygenase activity; flavin adenine dinucleotide binding; NADP binding; monooxygenase activity; oxidoreductase activity
TC0X002300.hg.1	TSPAN7	tetraspanin 7	NM_004615; ENST00000286824; ENST00000378482; ENST00000488893; AK293178; AK293534; BC018036; OTTHUMT00000060652; OTTHUMT00000060653; OTTHUMT00000355893; OTTHUMT00000355894; OTTHUMT00000355895; OTTHUMT00000356410; OTTHUMT00000356411; OTTHUMT00000356412; uc004deg.4; uc011mkj.2; uc011mkk.2; ENST00000422612; ENST00000545599	RefSeq; ENSEMBL; GenBank; Havana transcript; UCSC Genes	Homo sapiens tetraspanin 7 (TSPAN7), mRNA.; tetraspanin 7 [gene_biotype:protein_coding transcript_biotype:protein_coding]; tetraspanin 7 [gene_biotype:protein_coding transcript_biotype:processed_transcript]; Homo sapiens cDNA FLJ58051 complete cds, highly similar to Tetraspanin-7.; Homo sapiens cDNA FLJ58143 complete cds, highly similar to Tetraspanin-7.; Homo sapiens tetraspanin 7, mRNA (cDNA cl…	GO:0007166; GO:0016032	cell surface receptor signaling pathway; viral process	GO:0005887; GO:0016020; GO:0016021	integral component of plasma membrane; membrane; integral component of membrane
TC08000508.hg.1	STMN2	stathmin 2	NM_001199214; NM_007029; ENST00000220876; ENST00000518111; ENST00000518491; AK308557; BC006302; OTTHUMT00000379261; OTTHUMT00000379266; OTTHUMT00000379267; uc003ybj.3; uc010lzp.3; uc022awk.1; ENST00000414622	RefSeq; ENSEMBL; GenBank HTC; GenBank; Havana transcript; UCSC Genes	Homo sapiens stathmin 2 (STMN2), transcript variant 1, mRNA.; Homo sapiens stathmin 2 (STMN2), transcript variant 2, mRNA.; stathmin 2 [gene_biotype:protein_coding transcript_biotype:protein_coding]; Homo sapiens cDNA, FLJ98598.; Homo sapiens stathmin-like 2, mRNA (cDNA clone MGC:12784 IMAGE:4100671), complete cds.; stathmin-like 2[gene_biotype:protein_coding transcript_biotype:protein_coding]; H…	GO:0007026; GO:0010976; GO:0010977; GO:0031115; GO:0031117; GO:1990090; GO:0031110; GO:0007019; GO:0031175	negative regulation of microtubule depolymerization; positive regulation of neuron projection development; negative regulation of neuron projection development; negative regulation of microtubule polymerization; positive regulation of microtubule depolymerization; cellular response to nerve growth factor stimulus; regulation of microtubule polymerization or depolymerization; microtubule depolymer…	GO:0005737; GO:0005768; GO:0005794; GO:0016020; GO:0030027; GO:0030424; GO:0030426; GO:0031982; GO:0043005; GO:0043025; GO:0048471; GO:0042995	cytoplasm; endosome; Golgi apparatus; membrane; lamellipodium; axon; growth cone; vesicle; neuron projection; neuronal cell body; perinuclear region of cytoplasm; cell projection	GO:0005515; GO:0015631; GO:0048306	protein binding; tubulin binding; calcium-dependent protein binding
TC09000323.hg.1	MAMDC2	MAM domain containing 2	NM_153267; ENST00000377182; ENST00000460688; BC016383; BC045569; BC063634; OTTHUMT00000052600; OTTHUMT00000052601; uc004ahm.2; uc004ahn.2	RefSeq; ENSEMBL; GenBank; GenBank HTC; Havana transcript; UCSC Genes	Homo sapiens MAM domain containing 2 (MAMDC2), transcript variant 1, mRNA.; MAM domain containing 2 [gene_biotype:protein_coding transcript_biotype:protein_coding]; MAM domain containing 2 [gene_biotype:protein_coding transcript_biotype:processed_transcript]; Homo sapiens MAM domain containing 2, mRNA (cDNA clone MGC:27424 IMAGE:4696722), complete cds.; Homo sapiens MAM domain containing 2, mRNA …	GO:0019800	peptide cross-linking via chondroitin 4-sulfate glycosaminoglycan	GO:0005578; GO:0005783; GO:0016020; GO:0005576; GO:0005614; GO:0031012	proteinaceous extracellular matrix; endoplasmic reticulum; membrane; extracellular region; interstitial matrix; extracellular matrix	GO:0005539	glycosaminoglycan binding
TC02001712.hg.1	CAPN13	calpain 13	NM_144575; ENST00000295055; ENST00000465960; AK074418; BC117345; BX647678; OTTHUMT00000325101; OTTHUMT00000325103; OTTHUMT00000325264; OTTHUMT00000325265; OTTHUMT00000325266; OTTHUMT00000325267; OTTHUMT00000325268; uc002rnm.3; uc002rno.3; uc002rnp.1; uc021vfm.1; ENST00000534090; uc021vfn.1	RefSeq; ENSEMBL; GenBank; Havana transcript; UCSC Genes	Homo sapiens calpain 13 (CAPN13), mRNA.; calpain 13 [gene_biotype:protein_coding transcript_biotype:protein_coding]; calpain 13 [gene_biotype:protein_coding transcript_biotype:processed_transcript]; Homo sapiens cDNA FLJ23838 fis, clone KAT02256.; Homo sapiens calpain 13, mRNA (cDNA clone MGC:150954 IMAGE:40125896), complete cds.; Homo sapiens mRNA; cDNA DKFZp779O203 (from clone DKFZp779O203).; c…	GO:0006508	proteolysis	GO:0005737; GO:0005622	cytoplasm; intracellular	GO:0004198; GO:0005509; GO:0008233; GO:0008234; GO:0016787	calcium-dependent cysteine-type endopeptidase activity; calcium ion binding; peptidase activity; cysteine-type peptidase activity; hydrolase activity
TC09000498.hg.1	GALNT12	polypeptide N-acetylgalactosaminyltransferase 12	NM_024642; ENST00000375011; ENST00000470473; OTTHUMT00000053382; OTTHUMT00000053383; uc004ayz.3	RefSeq; ENSEMBL; Havana transcript; UCSC Genes	Homo sapiens polypeptide N-acetylgalactosaminyltransferase 12 (GALNT12), mRNA.; polypeptide N-acetylgalactosaminyltransferase 12 [gene_biotype:protein_coding transcript_biotype:protein_coding]; polypeptide N-acetylgalactosaminyltransferase 12 [gene_biotype:protein_coding transcript_biotype:processed_transcript]; UDP-N-acetyl-alpha-D-galactosamine:polypeptide N-acetylgalactosaminyltransferase 12 (…	GO:0006493; GO:0016266; GO:0043687; GO:0044267; GO:0006486; GO:0008152	protein O-linked glycosylation; O-glycan processing; post-translational protein modification; cellular protein metabolic process; protein glycosylation; metabolic process	GO:0000139; GO:0016021; GO:0005794; GO:0016020	Golgi membrane; integral component of membrane; Golgi apparatus; membrane	GO:0004653; GO:0030246; GO:0046872; GO:0016740; GO:0016757	polypeptide N-acetylgalactosaminyltransferase activity; carbohydrate binding; metal ion binding; transferase activity; transferase activity, transferring glycosyl groups
TC19000227.hg.1	BEST2	bestrophin 2	NM_017682; ENST00000042931; ENST00000549706; ENST00000553030; uc002mux.3	RefSeq; ENSEMBL; UCSC Genes	Homo sapiens bestrophin 2 (BEST2), mRNA.; bestrophin 2 [gene_biotype:protein_coding transcript_biotype:protein_coding]	GO:0007608; GO:0051899; GO:1902476; GO:0006810; GO:0006811; GO:0006821; GO:0008150	sensory perception of smell; membrane depolarization; chloride transmembrane transport; transport; ion transport; chloride transport; biological_process	GO:0005887; GO:0005929; GO:0034707; GO:0005886; GO:0016020; GO:0016021	integral component of plasma membrane; cilium; chloride channel complex; plasma membrane; membrane; integral component of membrane	GO:0005254; GO:0003674	chloride channel activity; molecular_function
TC03001498.hg.1	DNASE1L3	deoxyribonuclease I-like 3	NM_004944; ENST00000394549; ENST00000483681; ENST00000486455; AK131323; AK301263; AK313303; BC015831; OTTHUMT00000353533; OTTHUMT00000353534; OTTHUMT00000353535; OTTHUMT00000353536; OTTHUMT00000353537; OTTHUMT00000353538; OTTHUMT00000353539; uc003djq.1; ENST00000450710; uc003djo.1; uc003djp.1; uc011bfd.1	RefSeq; ENSEMBL; GenBank; GenBank HTC; Havana transcript; UCSC Genes	Homo sapiens deoxyribonuclease I-like 3 (DNASE1L3), transcript variant 1, mRNA.; deoxyribonuclease I-like 3 [gene_biotype:protein_coding transcript_biotype:protein_coding]; Homo sapiens cDNA FLJ16325 fis, clone STOMA2003158, highly similar to Deoxyribonuclease gamma precursor (EC 3.1.21.-).; Homo sapiens cDNA FLJ54182 complete cds, highly similar to Deoxyribonuclease gamma precursor (EC 3.1.21.-)…	GO:0006259; GO:0006309; GO:0010623; GO:0006308; GO:0006915; GO:0090305	DNA metabolic process; apoptotic DNA fragmentation; developmental programmed cell death; DNA catabolic process; apoptotic process; nucleic acid phosphodiester bond hydrolysis	GO:0005634	nucleus	GO:0003677; GO:0004520; GO:0004536; GO:0005509; GO:0016888; GO:0004518; GO:0004519; GO:0016787	DNA binding; endodeoxyribonuclease activity; deoxyribonuclease activity; calcium ion binding; endodeoxyribonuclease activity, producing 5'-phosphomonoesters; nuclease activity; endonuclease activity; hydrolase activity
TC02002500.hg.1	SCN7A	sodium channel, voltage gated, type VII alpha subunit	NM_002976; NR_045628; ENST00000409855; AK308450; OTTHUMT00000333745; OTTHUMT00000333746; OTTHUMT00000333747; OTTHUMT00000333748; OTTHUMT00000333749; uc002udu.2; uc002udv.1; uc010fpm.2; ENST00000259060	RefSeq; ENSEMBL; GenBank HTC; Havana transcript; UCSC Genes	Homo sapiens sodium channel, voltage gated, type VII alpha subunit (SCN7A), transcript variant 1, mRNA.; Homo sapiens sodium channel, voltage gated, type VII alpha subunit (SCN7A), transcript variant 2, non-coding RNA.; sodium channel, voltage gated, type VII alpha subunit [gene_biotype:protein_coding transcript_biotype:protein_coding]; Homo sapiens cDNA, FLJ98398.; sodium channel, voltage-gated,…	GO:0006814; GO:0006936; GO:0019228; GO:0034765; GO:0035725; GO:0055078; GO:0086010; GO:0006810; GO:0006811; GO:0055085	sodium ion transport; muscle contraction; neuronal action potential; regulation of ion transmembrane transport; sodium ion transmembrane transport; sodium ion homeostasis; membrane depolarization during action potential; transport; ion transport; transmembrane transport	GO:0001518; GO:0005886; GO:0097386; GO:0016020; GO:0016021	voltage-gated sodium channel complex; plasma membrane; glial cell projection; membrane; integral component of membrane	GO:0005248; GO:0005216; GO:0005244; GO:0005272; GO:0005515	voltage-gated sodium channel activity; ion channel activity; voltage-gated ion channel activity; sodium channel activity; protein binding
TC05000187.hg.1	C7	complement component 7	NM_000587; ENST00000313164; ENST00000494960; AK304848; BC063851; OTTHUMT00000317680; OTTHUMT00000317681; OTTHUMT00000317682; OTTHUMT00000317683; OTTHUMT00000317684; OTTHUMT00000368328; OTTHUMT00000368331; uc003jmh.3; uc011cpn.1; ENST00000440677; ENST00000515157; OTTHUMT00000368329	RefSeq; ENSEMBL; GenBank; Havana transcript; UCSC Genes	Homo sapiens complement component 7 (C7), mRNA.; complement component 7 [gene_biotype:protein_coding transcript_biotype:protein_coding]; complement component 7 [gene_biotype:protein_coding transcript_biotype:processed_transcript]; Homo sapiens cDNA FLJ58413 complete cds, highly similar to Complement component C7 precursor.; Homo sapiens complement component 7, mRNA (cDNA clone MGC:75123 IMAGE:618…	GO:0006956; GO:0006957; GO:0006958; GO:0019835; GO:0030449; GO:0045087; GO:0002376; GO:0006955; GO:0006883	complement activation; complement activation, alternative pathway; complement activation, classical pathway; cytolysis; regulation of complement activation; innate immune response; immune system process; immune response; cellular sodium ion homeostasis	GO:0005576; GO:0005579; GO:0070062	extracellular region; membrane attack complex; extracellular exosome	GO:0005515	protein binding	GenMAPP	Complement_Activation_Classical
TC11000928.hg.1	ENDOD1	endonuclease domain containing 1	NM_015036; ENST00000278505; BC026191; BC071171; uc001pfh.3	RefSeq; ENSEMBL; GenBank; UCSC Genes	Homo sapiens endonuclease domain containing 1 (ENDOD1), mRNA.; endonuclease domain containing 1 [gene_biotype:protein_coding transcript_biotype:protein_coding]; Homo sapiens endonuclease domain containing 1, mRNA (cDNA clone MGC:33393 IMAGE:4816880), complete cds.; Homo sapiens endonuclease domain containing 1, mRNA (cDNA clone MGC:88092 IMAGE:5755016), complete cds.	GO:0090305; GO:0008152	nucleic acid phosphodiester bond hydrolysis; metabolic process	GO:0016020; GO:0070062; GO:0005576	membrane; extracellular exosome; extracellular region	GO:0003676; GO:0004519; GO:0046872; GO:0004518; GO:0016787	nucleic acid binding; endonuclease activity; metal ion binding; nuclease activity; hydrolase activity
TC12003266.hg.1	PXMP2	peroxisomal membrane protein 2	NM_018663; ENST00000317479; ENST00000428960; ENST00000539093; ENST00000543589; BC073997; uc001ukt.3	RefSeq; ENSEMBL; GenBank; UCSC Genes	Homo sapiens peroxisomal membrane protein 2, 22kDa (PXMP2), mRNA.; peroxisomal membrane protein 2, 22kDa [gene_biotype:protein_coding transcript_biotype:protein_coding]; peroxisomal membrane protein 2, 22kDa [gene_biotype:protein_coding transcript_biotype:nonsense_mediated_decay]; Homo sapiens peroxisomal membrane protein 2, 22kDa, mRNA (cDNA clone MGC:87947 IMAGE:6171609), complete cds.	GO:0008150	biological_process	GO:0005737; GO:0005739; GO:0005778; GO:0016020; GO:0016021; GO:0043234; GO:0005777	cytoplasm; mitochondrion; peroxisomal membrane; membrane; integral component of membrane; protein complex; peroxisome	GO:0005515	protein binding
TC09000553.hg.1	MUSK	muscle, skeletal, receptor tyrosine kinase	NM_001166280; NM_001166281; NM_005592; ENST00000189978; ENST00000374438; ENST00000374439; ENST00000374440; ENST00000374448; ENST00000416899; BC109098; BC109099; OTTHUMT00000053627; OTTHUMT00000053628; OTTHUMT00000053629; OTTHUMT00000053630; uc004bez.2; uc022blt.1; uc022blu.1; ENST00000374441; ENST00000374447; ENST00000543335; ENST00000545907; uc022blv.1	RefSeq; ENSEMBL; GenBank; Havana transcript; UCSC Genes	Homo sapiens muscle, skeletal, receptor tyrosine kinase (MUSK), transcript variant 2, mRNA.; Homo sapiens muscle, skeletal, receptor tyrosine kinase (MUSK), transcript variant 3, mRNA.; Homo sapiens muscle, skeletal, receptor tyrosine kinase (MUSK), transcript variant 1, mRNA.; muscle, skeletal, receptor tyrosine kinase [gene_biotype:protein_coding transcript_biotype:protein_coding]; Homo sapiens…			GO:0005887; GO:0030054; GO:0031594; GO:0043235; GO:0045211; GO:0005886; GO:0016020; GO:0016021; GO:0045202	integral component of plasma membrane; cell junction; neuromuscular junction; receptor complex; postsynaptic membrane; plasma membrane; membrane; integral component of membrane; synapse	GO:0004713; GO:0004714; GO:0005515; GO:0005524; GO:0046872; GO:0000166; GO:0004672; GO:0016301; GO:0016740; GO:0016772	protein tyrosine kinase activity; transmembrane receptor protein tyrosine kinase activity; protein binding; ATP binding; metal ion binding; nucleotide binding; protein kinase activity; kinase activity; transferase activity; transferase activity, transferring phosphorus-containing groups
TC10001319.hg.1	ANK3	ankyrin 3, node of Ranvier (ankyrin G)	NM_001149; NM_001204403; NM_001204404; NM_020987; ENST00000280772; ENST00000355288; ENST00000373827; ENST00000460468; ENST00000503366; ENST00000510382; AB209308; AK126851; AK292927; EF139850; EF139851; OTTHUMT00000048195; OTTHUMT00000048196; OTTHUMT00000048197; OTTHUMT00000048198; OTTHUMT00000048199; OTTHUMT00000048200; OTTHUMT00000048201; OTTHUMT00000048203; OTTHUMT00000048204; OTTHUMT0000004820…	RefSeq; ENSEMBL; GenBank; NONCODE; Havana transcript; UCSC Genes	Homo sapiens ankyrin 3, node of Ranvier (ankyrin G) (ANK3), transcript variant 2, mRNA.; Homo sapiens ankyrin 3, node of Ranvier (ankyrin G) (ANK3), transcript variant 3, mRNA.; Homo sapiens ankyrin 3, node of Ranvier (ankyrin G) (ANK3), transcript variant 4, mRNA.; Homo sapiens ankyrin 3, node of Ranvier (ankyrin G) (ANK3), transcript variant 1, mRNA.; ankyrin 3, node of Ranvier (ankyrin G) [gen…
TC06001771.hg.1	RCAN2	regulator of calcineurin 2	NM_001251973; NM_001251974; NM_005822; ENST00000306764; ENST00000330430; ENST00000371374; ENST00000405162; BC038509; OTTHUMT00000040782; OTTHUMT00000040783; OTTHUMT00000040784; uc003oyb.2; uc003oyc.2; uc003oyd.2	RefSeq; ENSEMBL; GenBank; Havana transcript; UCSC Genes	Homo sapiens regulator of calcineurin 2 (RCAN2), transcript variant 3, mRNA.; Homo sapiens regulator of calcineurin 2 (RCAN2), transcript variant 2, mRNA.; Homo sapiens regulator of calcineurin 2 (RCAN2), transcript variant 1, mRNA.; regulator of calcineurin 2 [gene_biotype:protein_coding transcript_biotype:protein_coding]; Homo sapiens regulator of calcineurin 2, mRNA (cDNA clone MGC:41855 IMAGE…	GO:0006979; GO:0007219; GO:0007614; GO:0031987; GO:0033173; GO:0050790; GO:0070884; GO:0019722	response to oxidative stress; Notch signaling pathway; short-term memory; locomotion involved in locomotory behavior; calcineurin-NFAT signaling cascade; regulation of catalytic activity; regulation of calcineurin-NFAT signaling cascade; calcium-mediated signaling	GO:0005737; GO:0005575; GO:0005622; GO:0016020; GO:0016021	cytoplasm; cellular_component; intracellular; membrane; integral component of membrane	GO:0000166; GO:0008597	nucleotide binding; calcium-dependent protein serine/threonine phosphatase regulator activity
TC17001074.hg.1	CLEC10A	C-type lectin domain family 10, member A	NM_006344; NM_182906; ENST00000254868; ENST00000416562; AK292363; BC027858; BC039011; uc002gej.3; uc002gek.3; uc010clv.2	RefSeq; ENSEMBL; GenBank; UCSC Genes	Homo sapiens C-type lectin domain family 10, member A (CLEC10A), transcript variant 2, mRNA.; Homo sapiens C-type lectin domain family 10, member A (CLEC10A), transcript variant 1, mRNA.; C-type lectin domain family 10, member A [gene_biotype:protein_coding transcript_biotype:protein_coding]; Homo sapiens cDNA FLJ75226 complete cds, highly similar to Homo sapiens C-type lectin domain family 10, m…	GO:0002250; GO:0006897; GO:0045087; GO:0002376	adaptive immune response; endocytosis; innate immune response; immune system process	GO:0005886; GO:0016021; GO:0016020	plasma membrane; integral component of membrane; membrane	GO:0030246	carbohydrate binding
TC09000086.hg.1	ADAMTSL1	ADAMTS like 1	NM_001040272; NM_052866; ENST00000276935; ENST00000327883; ENST00000380545; ENST00000380548; ENST00000380566; ENST00000380570; ENST00000431052; ENST00000496521; AK128724; BC030262; BC100790; OTTHUMT00000051800; OTTHUMT00000051801; OTTHUMT00000051802; OTTHUMT00000051803; OTTHUMT00000051804; OTTHUMT00000051807; OTTHUMT00000051808; OTTHUMT00000313698; OTTHUMT00000313699; OTTHUMT00000313700; OTTHUMT0…	RefSeq; ENSEMBL; GenBank; Havana transcript; UCSC Genes	Homo sapiens ADAMTS-like 1 (ADAMTSL1), transcript variant 4, mRNA.; Homo sapiens ADAMTS-like 1 (ADAMTSL1), transcript variant 2, mRNA.; ADAMTS-like 1 [gene_biotype:protein_coding transcript_biotype:protein_coding]; ADAMTS-like 1 [gene_biotype:protein_coding transcript_biotype:processed_transcript]; Homo sapiens cDNA FLJ46891 fis, clone UTERU3018255.; Homo sapiens ADAMTS-like 1, mRNA (cDNA clone M…	GO:0006493; GO:0006508; GO:0036066; GO:0043687; GO:0044267	protein O-linked glycosylation; proteolysis; protein O-linked fucosylation; post-translational protein modification; cellular protein metabolic process	GO:0005578; GO:0005788; GO:0005576; GO:0031012	proteinaceous extracellular matrix; endoplasmic reticulum lumen; extracellular region; extracellular matrix	GO:0008237; GO:0008270; GO:0008233; GO:0016787; GO:0004222; GO:0005515	metallopeptidase activity; zinc ion binding; peptidase activity; hydrolase activity; metalloendopeptidase activity; protein binding
TC11000755.hg.1	FOLR2	folate receptor 2 (fetal)	NM_000803; NM_001113534; NM_001113535; NM_001113536; ENST00000298223; ENST00000449475; ENST00000454954; BC058036; OTTHUMT00000317923; uc001ose.4; uc009ytd.3; uc009yte.3; uc009ytf.3; ENST00000413873	RefSeq; ENSEMBL; GenBank; Havana transcript; UCSC Genes	Homo sapiens folate receptor 2 (fetal) (FOLR2), transcript variant 1, mRNA.; Homo sapiens folate receptor 2 (fetal) (FOLR2), transcript variant 2, mRNA.; Homo sapiens folate receptor 2 (fetal) (FOLR2), transcript variant 3, mRNA.; Homo sapiens folate receptor 2 (fetal) (FOLR2), transcript variant 4, mRNA.; folate receptor 2 (fetal) [gene_biotype:protein_coding transcript_biotype:protein_coding]; …	GO:0002548; GO:0006898; GO:0006954; GO:0008284; GO:0015884; GO:0050758; GO:0071231; GO:0006810	monocyte chemotaxis; receptor-mediated endocytosis; inflammatory response; positive regulation of cell proliferation; folic acid transport; regulation of thymidylate synthase biosynthetic process; cellular response to folic acid; transport	GO:0005576; GO:0009986; GO:0016020; GO:0031362; GO:0005886; GO:0031225	extracellular region; cell surface; membrane; anchored component of external side of plasma membrane; plasma membrane; anchored component of membrane	GO:0005542; GO:0008144; GO:0008517; GO:0051870; GO:0061714	folic acid binding; drug binding; folic acid transporter activity; methotrexate binding; folic acid receptor activity
TC18000160.hg.1	SETBP1	SET binding protein 1	NM_001130110; NM_015559; ENST00000282030; ENST00000426838; BC146776; OTTHUMT00000255854; OTTHUMT00000343906; uc002lay.3; uc010dni.3	RefSeq; ENSEMBL; GenBank; Havana transcript; UCSC Genes	Homo sapiens SET binding protein 1 (SETBP1), transcript variant 2, mRNA.; Homo sapiens SET binding protein 1 (SETBP1), transcript variant 1, mRNA.; SET binding protein 1 [gene_biotype:protein_coding transcript_biotype:protein_coding]; Homo sapiens SET binding protein 1, mRNA (cDNA clone MGC:166855 IMAGE:9007225), complete cds.; SET binding protein 1[gene_biotype:protein_coding transcript_biotype:…			GO:0005634	nucleus	GO:0003677; GO:0005515	DNA binding; protein binding
TC12000508.hg.1	SLC39A5	solute carrier family 39 (zinc transporter), member 5	NM_001135195; NM_173596; ENST00000266980; ENST00000419232; ENST00000454355; AK298331; BC027884; OTTHUMT00000346832; OTTHUMT00000346833; OTTHUMT00000346834; OTTHUMT00000346835; OTTHUMT00000346836; OTTHUMT00000346837; OTTHUMT00000346838; OTTHUMT00000346839; OTTHUMT00000346840; OTTHUMT00000346841; OTTHUMT00000346842; uc010sqi.2; uc010sqj.2; uc010sqk.2	RefSeq; ENSEMBL; GenBank; Havana transcript; UCSC Genes	Homo sapiens solute carrier family 39 (zinc transporter), member 5 (SLC39A5), transcript variant 2, mRNA.; Homo sapiens solute carrier family 39 (zinc transporter), member 5 (SLC39A5), transcript variant 1, mRNA.; solute carrier family 39 (zinc transporter), member 5 [gene_biotype:protein_coding transcript_biotype:protein_coding]; solute carrier family 39 (zinc transporter), member 5 [gene_biotyp…	GO:0001654; GO:0006829; GO:0030509; GO:0034224; GO:0048026; GO:0055085; GO:0061351; GO:0070315; GO:0006810; GO:0006811; GO:0030001	eye development; zinc II ion transport; BMP signaling pathway; cellular response to zinc ion starvation; positive regulation of mRNA splicing, via spliceosome; transmembrane transport; neural precursor cell proliferation; G1 to G0 transition involved in cell differentiation; transport; ion transport; metal ion transport	GO:0016021; GO:0016323; GO:0070062; GO:0005886; GO:0016020	integral component of membrane; basolateral plasma membrane; extracellular exosome; plasma membrane; membrane	GO:0046873; GO:0003674	metal ion transmembrane transporter activity; molecular_function
TC02001835.hg.1	NRXN1	neurexin 1	NM_001135659; NM_004801; NM_138735; ENST00000331040; ENST00000342183; ENST00000401669; ENST00000401710; ENST00000402717; ENST00000404971; ENST00000405472; ENST00000405581; ENST00000406316; ENST00000406859; AK093260; AK124726; AK295773; BC150247; BX647616; OTTHUMT00000251372; OTTHUMT00000323894; OTTHUMT00000323978; OTTHUMT00000323979; OTTHUMT00000323980; OTTHUMT00000323984; OTTHUMT00000325104; OTT…	RefSeq; ENSEMBL; GenBank; GenBank HTC; Havana transcript; UCSC Genes	Homo sapiens neurexin 1 (NRXN1), transcript variant alpha2, mRNA.; Homo sapiens neurexin 1 (NRXN1), transcript variant alpha1, mRNA.; Homo sapiens neurexin 1 (NRXN1), transcript variant beta, mRNA.; neurexin 1 [gene_biotype:protein_coding transcript_biotype:processed_transcript]; neurexin 1 [gene_biotype:protein_coding transcript_biotype:protein_coding]; Homo sapiens cDNA FLJ35941 fis, clone TEST…
TC09001656.hg.1	FNBP1	formin binding protein 1	NM_015033; ENST00000355681; ENST00000420781; ENST00000443566; ENST00000446176; AK000975; AK001616; AK023681; AK293743; AL049935; BC101755; BC143513; BC143514; BC143515; OTTHUMT00000054629; OTTHUMT00000054630; OTTHUMT00000054631; OTTHUMT00000054632; OTTHUMT00000054634; OTTHUMT00000054635; OTTHUMT00000054636; uc004byw.1; uc004byx.1; uc004byy.1; uc004byz.1; uc004bza.2; uc011mbu.1; uc011mbv.1; uc011m…	RefSeq; ENSEMBL; GenBank; GenBank HTC; Havana transcript; UCSC Genes	Homo sapiens formin binding protein 1 (FNBP1), mRNA.; formin binding protein 1 [gene_biotype:protein_coding transcript_biotype:protein_coding]; Homo sapiens cDNA FLJ10113 fis, clone HEMBA1002768, weakly similar to Homo sapiens mRNA for Cdc42-interacting protein 4.; Homo sapiens cDNA FLJ10754 fis, clone NT2RP3004544, highly similar to Homo sapiens mRNA for KIAA0554 protein.; Homo sapiens cDNA FLJ1…	GO:0006897	endocytosis	GO:0005764; GO:0005856; GO:0005886; GO:0005905; GO:0005938; GO:0016023; GO:0005737; GO:0016020; GO:0031410	lysosome; cytoskeleton; plasma membrane; coated pit; cell cortex; cytoplasmic membrane-bounded vesicle; cytoplasm; membrane; cytoplasmic vesicle	GO:0005515; GO:0008289; GO:0042802	protein binding; lipid binding; identical protein binding
TC11003330.hg.1	EXPH5	exophilin 5	AL050204; BC026281	NONCODE	accn=AL050204 class=mRNAlike lncRNA name=Human lncRNA ref=JounralRNA transcriptId=3579 cpcScore=0.3849620 cnci=-0.4295411; accn=BC026281 class=mRNAlike lncRNA name=NULL ref=H-invitational v7.5 transcriptId=HIT000091244 cpcScore=-1.3020900 cnci=-0.2915295	GO:0003334; GO:0006886; GO:0045921; GO:0050714; GO:0071985	keratinocyte development; intracellular protein transport; positive regulation of exocytosis; positive regulation of protein secretion; multivesicular body sorting pathway	GO:0005768; GO:0005622	endosome; intracellular	GO:0017137	Rab GTPase binding
TC12000311.hg.1	CNTN1	contactin 1	NM_001256063; NM_001256064; NM_001843; NM_175038; ENST00000347616; ENST00000348761; ENST00000547702; ENST00000547849; ENST00000550305; ENST00000551295; AK289698; BC036569; ENST00000360099; uc001rmm.1; uc001rmn.1; uc001rmo.3; uc009zjy.2	RefSeq; ENSEMBL; GenBank; UCSC Genes	Homo sapiens contactin 1 (CNTN1), transcript variant 3, mRNA.; Homo sapiens contactin 1 (CNTN1), transcript variant 4, mRNA.; Homo sapiens contactin 1 (CNTN1), transcript variant 1, mRNA.; Homo sapiens contactin 1 (CNTN1), transcript variant 2, mRNA.; contactin 1 [gene_biotype:protein_coding transcript_biotype:protein_coding]; contactin 1 [gene_biotype:protein_coding transcript_biotype:processed_…	GO:0007155; GO:0007219; GO:0007411; GO:0010628; GO:0010765; GO:0010976; GO:0021549; GO:0031175	cell adhesion; Notch signaling pathway; axon guidance; positive regulation of gene expression; positive regulation of sodium ion transport; positive regulation of neuron projection development; cerebellum development; neuron projection development	GO:0005886; GO:0016020; GO:0031225; GO:0043209; GO:0070062	plasma membrane; membrane; anchored component of membrane; myelin sheath; extracellular exosome	GO:0001948; GO:0030246; GO:0005515	glycoprotein binding; carbohydrate binding; protein binding
TC21000388.hg.1	TIAM1	T-cell lymphoma invasion and metastasis 1	NM_003253; ENST00000286827; ENST00000469412; ENST00000541036; AK093621; BC117192; BC117196; BC143970; BC143980; OTTHUMT00000192552; OTTHUMT00000192553; OTTHUMT00000192554; OTTHUMT00000192555; OTTHUMT00000192556; uc002yow.1; uc002yox.1; uc011adk.1; uc011adl.1; ENST00000399841	RefSeq; ENSEMBL; GenBank; Havana transcript; UCSC Genes	Homo sapiens T-cell lymphoma invasion and metastasis 1 (TIAM1), mRNA.; T-cell lymphoma invasion and metastasis 1 [gene_biotype:protein_coding transcript_biotype:protein_coding]; T-cell lymphoma invasion and metastasis 1 [gene_biotype:protein_coding transcript_biotype:processed_transcript]; Homo sapiens cDNA FLJ36302 fis, clone THYMU2004508, highly similar to T-LYMPHOMA INVASION AND METASTASIS IND…			GO:0005829; GO:0005911; GO:0031234; GO:0044291; GO:0005886; GO:0016020; GO:0030054; GO:0005622	cytosol; cell-cell junction; extrinsic component of cytoplasmic side of plasma membrane; cell-cell contact zone; plasma membrane; membrane; cell junction; intracellular	GO:0005057; GO:0005085; GO:0005089; GO:0005543; GO:0030676; GO:0046875; GO:0008289; GO:0005515	receptor signaling protein activity; guanyl-nucleotide exchange factor activity; Rho guanyl-nucleotide exchange factor activity; phospholipid binding; Rac guanyl-nucleotide exchange factor activity; ephrin receptor binding; lipid binding; protein binding
TC19000925.hg.1	ZNF471	zinc finger protein 471	NM_020813; ENST00000308031; BC125221; BC125222; uc002qnh.3	RefSeq; ENSEMBL; GenBank; UCSC Genes	Homo sapiens zinc finger protein 471 (ZNF471), mRNA.; zinc finger protein 471 [gene_biotype:protein_coding transcript_biotype:protein_coding]; Homo sapiens zinc finger protein 471, mRNA (cDNA clone MGC:150657 IMAGE:40124078), complete cds.; Homo sapiens zinc finger protein 471, mRNA (cDNA clone MGC:150658 IMAGE:40124080), complete cds.	GO:0006351; GO:0006355	transcription, DNA-templated; regulation of transcription, DNA-templated	GO:0005634; GO:0005622	nucleus; intracellular	GO:0003677; GO:0003700; GO:0046872; GO:0003676	DNA binding; transcription factor activity, sequence-specific DNA binding; metal ion binding; nucleic acid binding
TC09000444.hg.1	WNK2	WNK lysine deficient protein kinase 2	NM_006648; ENST00000297954; ENST00000395477; ENST00000427277; ENST00000471076; AB044546; AF039702; AJ242724; AK310390; OTTHUMT00000053140; OTTHUMT00000053141; OTTHUMT00000053142; OTTHUMT00000053143; OTTHUMT00000053144; OTTHUMT00000053145; OTTHUMT00000053146; OTTHUMT00000317359; OTTHUMT00000317360; OTTHUMT00000317361; OTTHUMT00000317362; OTTHUMT00000317363; OTTHUMT00000317364; OTTHUMT00000317365; …	RefSeq; ENSEMBL; GenBank; GenBank HTC; Havana transcript; UCSC Genes	Homo sapiens WNK lysine deficient protein kinase 2 (WNK2), transcript variant 2, mRNA.; WNK lysine deficient protein kinase 2 [gene_biotype:protein_coding transcript_biotype:protein_coding]; WNK lysine deficient protein kinase 2 [gene_biotype:protein_coding transcript_biotype:processed_transcript]; Homo sapiens P/OKcl.13 mRNA for mitogen-activated protein kinase kinase kinase, partial cds.; Homo …	GO:0006468; GO:0008285; GO:0035556; GO:0046777; GO:0070373; GO:2000021; GO:2000651; GO:0016310; GO:0008152	protein phosphorylation; negative regulation of cell proliferation; intracellular signal transduction; protein autophosphorylation; negative regulation of ERK1 and ERK2 cascade; regulation of ion homeostasis; positive regulation of sodium ion transmembrane transporter activity; phosphorylation; metabolic process	GO:0005737; GO:0005886; GO:0016020	cytoplasm; plasma membrane; membrane	GO:0004674; GO:0005524; GO:0000166; GO:0004672; GO:0016301; GO:0016740; GO:0016772	protein serine/threonine kinase activity; ATP binding; nucleotide binding; protein kinase activity; kinase activity; transferase activity; transferase activity, transferring phosphorus-containing groups
TC12001380.hg.1	SYT10	synaptotagmin X	NM_198992; ENST00000228567; BC101024; BC101025; uc001rll.1; uc009zju.1; ENST00000535526	RefSeq; ENSEMBL; GenBank; UCSC Genes	Homo sapiens synaptotagmin X (SYT10), mRNA.; synaptotagmin X [gene_biotype:protein_coding transcript_biotype:protein_coding]; Homo sapiens synaptotagmin X, mRNA (cDNA clone MGC:119436 IMAGE:40007421), complete cds.; Homo sapiens synaptotagmin X, mRNA (cDNA clone MGC:119437 IMAGE:40007422), complete cds.; cdna:known chromosome:GRCh37:12:33529208:33592581:-1 gene:ENSG00000110975 gene_biotype:protei…	GO:0006906; GO:0016079; GO:0017158; GO:0048791	vesicle fusion; synaptic vesicle exocytosis; regulation of calcium ion-dependent exocytosis; calcium ion-dependent exocytosis of neurotransmitter	GO:0005886; GO:0016021; GO:0030054; GO:0030672; GO:0016020; GO:0031410; GO:0045202	plasma membrane; integral component of membrane; cell junction; synaptic vesicle membrane; membrane; cytoplasmic vesicle; synapse	GO:0005509; GO:0005544; GO:0019905; GO:0030276; GO:0042803; GO:0046982; GO:0042802; GO:0046872; GO:0005515	calcium ion binding; calcium-dependent phospholipid binding; syntaxin binding; clathrin binding; protein homodimerization activity; protein heterodimerization activity; identical protein binding; metal ion binding; protein binding
TC17000655.hg.1	PDK2	pyruvate dehydrogenase kinase, isozyme 2	NM_001199898; NM_001199899; NM_001199900; NM_002611; ENST00000007708; ENST00000503176; ENST00000511026; BC005811; BC040478; BC063137; OTTHUMT00000366492; OTTHUMT00000366494; OTTHUMT00000366647; OTTHUMT00000366648; OTTHUMT00000366649; OTTHUMT00000366650; OTTHUMT00000366651; OTTHUMT00000366652; OTTHUMT00000366653; OTTHUMT00000366654; OTTHUMT00000366655; OTTHUMT00000366656; OTTHUMT00000366657; OTTHU…	RefSeq; ENSEMBL; GenBank; Havana transcript; UCSC Genes	Homo sapiens pyruvate dehydrogenase kinase, isozyme 2 (PDK2), transcript variant 2, mRNA.; Homo sapiens pyruvate dehydrogenase kinase, isozyme 2 (PDK2), transcript variant 3, mRNA.; Homo sapiens pyruvate dehydrogenase kinase, isozyme 2 (PDK2), transcript variant 4, mRNA.; Homo sapiens pyruvate dehydrogenase kinase, isozyme 2 (PDK2), transcript variant 1, mRNA.; pyruvate dehydrogenase kinase, isoz…			GO:0005654; GO:0005737; GO:0005739; GO:0005759; GO:0005967	nucleoplasm; cytoplasm; mitochondrion; mitochondrial matrix; mitochondrial pyruvate dehydrogenase complex	GO:0004672; GO:0004740; GO:0005524; GO:0042803; GO:0000166; GO:0016301; GO:0016740; GO:0005515	protein kinase activity; pyruvate dehydrogenase (acetyl-transferring) kinase activity; ATP binding; protein homodimerization activity; nucleotide binding; kinase activity; transferase activity; protein binding	GenMAPP	Krebs-TCA_Cycle
TC01003096.hg.1	PDE4DIP	phosphodiesterase 4D interacting protein				GO:0043623	cellular protein complex assembly			GO:0005515; GO:0019899	protein binding; enzyme binding
TC08000109.hg.1	KIAA1456	KIAA1456	NM_001099677; NM_020844; ENST00000447063; ENST00000524591; ENST00000528335; ENST00000529978; ENST00000532376; AB040889; AK296010; OTTHUMT00000251692; uc003wwj.4; uc010lsq.3; uc010lsr.3; uc011kxw.2; ENST00000445495	RefSeq; ENSEMBL; GenBank; Havana transcript; UCSC Genes	Homo sapiens KIAA1456 (KIAA1456), transcript variant 2, mRNA.; Homo sapiens KIAA1456 (KIAA1456), transcript variant 1, mRNA.; KIAA1456 [gene_biotype:protein_coding transcript_biotype:protein_coding]; KIAA1456 [gene_biotype:protein_coding transcript_biotype:processed_transcript]; KIAA1456 [gene_biotype:protein_coding transcript_biotype:retained_intron]; Homo sapiens mRNA for KIAA1456 protein, part…	GO:0006400; GO:0008033; GO:0010467; GO:0032259; GO:0008152	tRNA modification; tRNA processing; gene expression; methylation; metabolic process	GO:0005737	cytoplasm	GO:0008168; GO:0016740	methyltransferase activity; transferase activity
TC07001514.hg.1	GTF2IRD2; GTF2IRD2B	GTF2I repeat domain containing 2; GTF2I repeat domain containing 2B	NM_173537; ENST00000451013; AK098269; AL834153; BC038098; BC047706; BC067859; BC136849; uc003ubd.1; uc003ube.1; uc003ubf.1; uc003ubg.2; uc003ubh.3; uc010lbt.1; uc011kfi.2; ENST00000361071; ENST00000405086; ENST00000417115; ENST00000453619; OTTHUMT00000252712; OTTHUMT00000342945; OTTHUMT00000342946; OTTHUMT00000342947; OTTHUMT00000342949	RefSeq; ENSEMBL; GenBank; GenBank HTC; UCSC Genes; NONCODE; Havana transcript	Homo sapiens GTF2I repeat domain containing 2 (GTF2IRD2), transcript variant 1, mRNA.; GTF2I repeat domain containing 2 [gene_biotype:protein_coding transcript_biotype:protein_coding]; Homo sapiens cDNA FLJ40950 fis, clone UTERU2009972, highly similar to Homo sapiens GTF2I repeat domain containing 2 (GTF2IRD2), mRNA.; Homo sapiens mRNA; cDNA DKFZp434O1635 (from clone DKFZp434O1635).; Homo sapiens…	GO:0006351; GO:0006355	transcription, DNA-templated; regulation of transcription, DNA-templated	GO:0005634	nucleus	GO:0003677; GO:0005515; GO:0003676	DNA binding; protein binding; nucleic acid binding
TC03003386.hg.1	AMT	aminomethyltransferase	NM_000481; NM_001164710; NM_001164711; NM_001164712; NR_028435; ENST00000273588; ENST00000395338; ENST00000458307; ENST00000476226; ENST00000538581; AK293594; AK294592; BC044792; OTTHUMT00000346215; OTTHUMT00000346216; OTTHUMT00000346217; OTTHUMT00000346218; OTTHUMT00000346219; OTTHUMT00000346220; OTTHUMT00000346221; OTTHUMT00000346222; OTTHUMT00000346270; OTTHUMT00000346271; OTTHUMT00000346272; …	RefSeq; ENSEMBL; GenBank; NONCODE; Havana transcript; UCSC Genes	Homo sapiens aminomethyltransferase (AMT), transcript variant 1, mRNA.; Homo sapiens aminomethyltransferase (AMT), transcript variant 2, mRNA.; Homo sapiens aminomethyltransferase (AMT), transcript variant 3, mRNA.; Homo sapiens aminomethyltransferase (AMT), transcript variant 4, mRNA.; Homo sapiens aminomethyltransferase (AMT), transcript variant 5, non-coding RNA.; aminomethyltransferase [gene_…	GO:0006546; GO:0032259; GO:0034641; GO:0044281; GO:0046487	glycine catabolic process; methylation; cellular nitrogen compound metabolic process; small molecule metabolic process; glyoxylate metabolic process	GO:0005739; GO:0005759	mitochondrion; mitochondrial matrix	GO:0004047; GO:0008483; GO:0016740; GO:0008168	aminomethyltransferase activity; transaminase activity; transferase activity; methyltransferase activity	HumanCyc; MetaCyc	GLYCCAT-PWY; GLYCLEAV-PWY
TC19000087.hg.1	MPND	MPN domain containing	NM_001159846; NM_032868; ENST00000262966; ENST00000359935; AK308468; BC032652; uc002mae.3; uc002mag.3; uc010dtx.2	RefSeq; ENSEMBL; GenBank HTC; GenBank; UCSC Genes	Homo sapiens MPN domain containing (MPND), transcript variant 2, mRNA.; Homo sapiens MPN domain containing (MPND), transcript variant 1, mRNA.; MPN domain containing [gene_biotype:protein_coding transcript_biotype:protein_coding]; Homo sapiens cDNA, FLJ98509.; Homo sapiens MPN domain containing, mRNA (cDNA clone MGC:44882 IMAGE:5503607), complete cds.	GO:0006508	proteolysis			GO:0008233; GO:0016787; GO:0005515	peptidase activity; hydrolase activity; protein binding
TC11000388.hg.1	CRY2	cryptochrome circadian clock 2	NM_001127457; NM_021117; ENST00000417225; ENST00000443527; ENST00000473199; AK295627; BC035161; BC041814; OTTHUMT00000330235; OTTHUMT00000330236; OTTHUMT00000330237; OTTHUMT00000330238; OTTHUMT00000330239; OTTHUMT00000330240; OTTHUMT00000330241; uc009ykw.3; uc010rgn.2; uc010rgo.2; ENST00000534128	RefSeq; ENSEMBL; GenBank; Havana transcript; UCSC Genes	Homo sapiens cryptochrome circadian clock 2 (CRY2), transcript variant 2, mRNA.; Homo sapiens cryptochrome circadian clock 2 (CRY2), transcript variant 1, mRNA.; cryptochrome circadian clock 2 [gene_biotype:protein_coding transcript_biotype:protein_coding]; cryptochrome circadian clock 2 [gene_biotype:protein_coding transcript_biotype:processed_transcript]; Homo sapiens cDNA FLJ52645 complete cds…			GO:0005576; GO:0005634; GO:0005737; GO:0005739	extracellular region; nucleus; cytoplasm; mitochondrion	GO:0000976; GO:0000989; GO:0003677; GO:0003684; GO:0003697; GO:0003904; GO:0003914; GO:0005515; GO:0009882; GO:0019902; GO:0043130; GO:0071949; GO:0000166; GO:0009881; GO:0016829; GO:0019900; GO:0019901; GO:0035257; GO:0003913	transcription regulatory region sequence-specific DNA binding; transcription factor activity, transcription factor binding; DNA binding; damaged DNA binding; single-stranded DNA binding; deoxyribodipyrimidine photo-lyase activity; DNA (6-4) photolyase activity; protein binding; blue light photoreceptor activity; phosphatase binding; ubiquitin binding; FAD binding; nucleotide binding; photorecepto…
TC04000913.hg.1	FAM149A	family with sequence similarity 149, member A	NM_001006655; NM_015398; ENST00000227065; ENST00000356371; ENST00000389354; ENST00000502970; ENST00000503432; ENST00000514153; ENST00000514829; AK295340; AK297679; AK311462; BC136792; BC142992; BC144411; OTTHUMT00000361157; OTTHUMT00000361158; OTTHUMT00000361171; OTTHUMT00000361204; OTTHUMT00000361205; OTTHUMT00000361206; OTTHUMT00000361207; OTTHUMT00000361208; OTTHUMT00000361209; OTTHUMT00000361…	RefSeq; ENSEMBL; GenBank; GenBank HTC; Havana transcript; UCSC Genes	Homo sapiens family with sequence similarity 149, member A (FAM149A), transcript variant 2, mRNA.; Homo sapiens family with sequence similarity 149, member A (FAM149A), transcript variant 1, mRNA.; family with sequence similarity 149, member A [gene_biotype:protein_coding transcript_biotype:protein_coding]; family with sequence similarity 149, member A [gene_biotype:protein_coding transcript_biot…
TC22000158.hg.1	SGSM1	small G protein signaling modulator 1	NM_001039948; NM_001098497; NM_001098498; NM_133454; ENST00000400358; ENST00000400359; ENST00000470591; BC111698; OTTHUMT00000320279; OTTHUMT00000320280; OTTHUMT00000320281; OTTHUMT00000320282; OTTHUMT00000320283; uc003abg.2; uc003abh.2; uc003abi.1; uc003abj.2; uc010guu.1; ENST00000403206; AK091494; uc003abf.2	RefSeq; ENSEMBL; GenBank HTC; Havana transcript; UCSC Genes; GenBank	Homo sapiens small G protein signaling modulator 1 (SGSM1), transcript variant 1, mRNA.; Homo sapiens small G protein signaling modulator 1 (SGSM1), transcript variant 3, mRNA.; Homo sapiens small G protein signaling modulator 1 (SGSM1), transcript variant 4, mRNA.; Homo sapiens small G protein signaling modulator 1 (SGSM1), transcript variant 2, mRNA.; small G protein signaling modulator 1 [gene…			GO:0005794	Golgi apparatus	GO:0005515	protein binding
TC10001161.hg.1	EPC1	enhancer of polycomb homolog 1 (Drosophila)	NM_025209; ENST00000263062; ENST00000319778; ENST00000375110; ENST00000495790; AK299676; AK309309; BC036529; OTTHUMT00000047481; OTTHUMT00000047482; OTTHUMT00000047484; OTTHUMT00000047485; OTTHUMT00000047486; OTTHUMT00000047488; OTTHUMT00000318534; OTTHUMT00000318535; OTTHUMT00000318536; OTTHUMT00000318537; ENST00000410377; uc001iwg.1; uc001iwh.1; uc001iwi.3; uc009xlt.2	RefSeq; ENSEMBL; GenBank; GenBank HTC; Havana transcript; UCSC Genes	Homo sapiens enhancer of polycomb homolog 1 (Drosophila) (EPC1), transcript variant 1, mRNA.; enhancer of polycomb homolog 1 (Drosophila) [gene_biotype:protein_coding transcript_biotype:protein_coding]; enhancer of polycomb homolog 1 (Drosophila) [gene_biotype:protein_coding transcript_biotype:retained_intron]; Homo sapiens cDNA FLJ60343 complete cds, highly similar to Enhancer of polycomb homolo…	GO:0000122; GO:0006325; GO:0006351; GO:0035886; GO:0040008; GO:0043967; GO:0043968; GO:0045814; GO:0045892; GO:0045893; GO:0045944; GO:0006355; GO:0006357; GO:0016568	negative regulation of transcription from RNA polymerase II promoter; chromatin organization; transcription, DNA-templated; vascular smooth muscle cell differentiation; regulation of growth; histone H4 acetylation; histone H2A acetylation; negative regulation of gene expression, epigenetic; negative regulation of transcription, DNA-templated; positive regulation of transcription, DNA-templated; p…	GO:0005634; GO:0005654; GO:0031965; GO:0032777; GO:0035267	nucleus; nucleoplasm; nuclear membrane; Piccolo NuA4 histone acetyltransferase complex; NuA4 histone acetyltransferase complex	GO:0004402; GO:0005515	histone acetyltransferase activity; protein binding
TC04000897.hg.1	PRIMPOL	primase and DNA directed polymerase	NM_152683; ENST00000314970; ENST00000503752; ENST00000510864; ENST00000512834; ENST00000515774; AK307317; BC018930; BC047467; BC064600; BX647575; OTTHUMT00000360827; OTTHUMT00000360828; OTTHUMT00000360829; OTTHUMT00000360830; OTTHUMT00000360831; OTTHUMT00000360832; OTTHUMT00000360833; OTTHUMT00000360834; OTTHUMT00000360835; OTTHUMT00000360836; OTTHUMT00000360837; uc003iwj.2; uc003iwk.2; uc003iwm.…	RefSeq; ENSEMBL; GenBank HTC; GenBank; Havana transcript; UCSC Genes	Homo sapiens primase and polymerase (DNA-directed) (PRIMPOL), transcript variant 1, mRNA.; primase and polymerase (DNA-directed) [gene_biotype:protein_coding transcript_biotype:protein_coding]; primase and polymerase (DNA-directed) [gene_biotype:protein_coding transcript_biotype:processed_transcript]; Homo sapiens cDNA, FLJ97265.; Homo sapiens hypothetical protein FLJ33167, mRNA (cDNA clone IMAGE…	GO:0006264; GO:0006269; GO:0009411; GO:0019985; GO:0031297; GO:0006260; GO:0006281; GO:0006974; GO:0032774	mitochondrial DNA replication; DNA replication, synthesis of RNA primer; response to UV; translesion synthesis; replication fork processing; DNA replication; DNA repair; cellular response to DNA damage stimulus; RNA biosynthetic process	GO:0005634; GO:0005759; GO:0005739	nucleus; mitochondrial matrix; mitochondrion	GO:0003682; GO:0003887; GO:0003896; GO:0005515; GO:0030145; GO:0003899; GO:0016740; GO:0016779	chromatin binding; DNA-directed DNA polymerase activity; DNA primase activity; protein binding; manganese ion binding; DNA-directed RNA polymerase activity; transferase activity; nucleotidyltransferase activity
TC20000096.hg.1	MACROD2	MACRO domain containing 2	NM_001033087; NM_080676; ENST00000217246; ENST00000378058; ENST00000402914; ENST00000407045; ENST00000464883; AK125899; BC018687; BC035876; BC036403; BC128036; EF159161; OTTHUMT00000078082; OTTHUMT00000078083; OTTHUMT00000078084; OTTHUMT00000078085; OTTHUMT00000078086; OTTHUMT00000078087; OTTHUMT00000078088; OTTHUMT00000078089; OTTHUMT00000078090; OTTHUMT00000078097; OTTHUMT00000078098; OTTHUMT00…	RefSeq; ENSEMBL; GenBank; Havana transcript; UCSC Genes	Homo sapiens MACRO domain containing 2 (MACROD2), transcript variant 2, mRNA.; Homo sapiens MACRO domain containing 2 (MACROD2), transcript variant 1, mRNA.; MACRO domain containing 2 [gene_biotype:protein_coding transcript_biotype:protein_coding]; MACRO domain containing 2 [gene_biotype:protein_coding transcript_biotype:processed_transcript]; Homo sapiens cDNA FLJ43911 fis, clone TESTI4010928.; …	GO:0006974; GO:0007420; GO:0042278; GO:0051725	cellular response to DNA damage stimulus; brain development; purine nucleoside metabolic process; protein de-ADP-ribosylation	GO:0005634	nucleus	GO:0016798; GO:0019213; GO:0016787	hydrolase activity, acting on glycosyl bonds; deacetylase activity; hydrolase activity
TC09002908.hg.1	PHYHD1	phytanoyl-CoA dioxygenase domain containing 1	NM_001100876; NM_001100877; NM_174933; ENST00000308941; ENST00000353176; ENST00000372592; ENST00000421063; ENST00000487504; AK054994; BC009373; BC051300; BC053853; OTTHUMT00000054506; OTTHUMT00000054507; OTTHUMT00000054508; OTTHUMT00000054509; OTTHUMT00000054510; OTTHUMT00000054511; OTTHUMT00000054512; OTTHUMT00000054513; OTTHUMT00000054514; OTTHUMT00000315888; OTTHUMT00000315889; OTTHUMT00000315…	RefSeq; ENSEMBL; GenBank; Havana transcript; UCSC Genes	Homo sapiens phytanoyl-CoA dioxygenase domain containing 1 (PHYHD1), transcript variant 1, mRNA.; Homo sapiens phytanoyl-CoA dioxygenase domain containing 1 (PHYHD1), transcript variant 3, mRNA.; Homo sapiens phytanoyl-CoA dioxygenase domain containing 1 (PHYHD1), transcript variant 2, mRNA.; phytanoyl-CoA dioxygenase domain containing 1 [gene_biotype:protein_coding transcript_biotype:protein_cod…	GO:0055114	oxidation-reduction process			GO:0005515; GO:0046872; GO:0051213; GO:0016491	protein binding; metal ion binding; dioxygenase activity; oxidoreductase activity
TC01001518.hg.1	ZBTB37	zinc finger and BTB domain containing 37	NM_001122770; NM_032522; ENST00000367701; ENST00000367702; ENST00000367704; ENST00000427304; ENST00000432989; AK057310; AK302696; BC003116; OTTHUMT00000090729; OTTHUMT00000090730; OTTHUMT00000090731; uc001gjp.1; uc001gjq.4; uc001gjr.2; uc009wwp.1; ENST00000367703; OTTHUMT00000090732	RefSeq; ENSEMBL; GenBank; Havana transcript; UCSC Genes	Homo sapiens zinc finger and BTB domain containing 37 (ZBTB37), transcript variant 1, mRNA.; Homo sapiens zinc finger and BTB domain containing 37 (ZBTB37), transcript variant 2, mRNA.; zinc finger and BTB domain containing 37 [gene_biotype:protein_coding transcript_biotype:protein_coding]; Homo sapiens cDNA FLJ32748 fis, clone TESTI2001556, weakly similar to ZINC FINGER PROTEIN 151.; Homo sapien…	GO:0006351; GO:0006355	transcription, DNA-templated; regulation of transcription, DNA-templated	GO:0005634	nucleus	GO:0003677; GO:0046872; GO:0003676; GO:0005515	DNA binding; metal ion binding; nucleic acid binding; protein binding
TC04001061.hg.1	TAPT1	transmembrane anterior posterior transformation 1	NM_153365; ENST00000405303; ENST00000508888; AF189251; AK296104; AK299163; BC066899; OTTHUMT00000359568; OTTHUMT00000359569; OTTHUMT00000359571; OTTHUMT00000359572; OTTHUMT00000359573; OTTHUMT00000359574; OTTHUMT00000359575; OTTHUMT00000359576; OTTHUMT00000359577; OTTHUMT00000359578; OTTHUMT00000359579; OTTHUMT00000359580; OTTHUMT00000359581; OTTHUMT00000359582; OTTHUMT00000359583; OTTHUMT0000035…	RefSeq; ENSEMBL; GenBank; Havana transcript; UCSC Genes	Homo sapiens transmembrane anterior posterior transformation 1 (TAPT1), mRNA.; transmembrane anterior posterior transformation 1 [gene_biotype:protein_coding transcript_biotype:protein_coding]; transmembrane anterior posterior transformation 1 [gene_biotype:protein_coding transcript_biotype:processed_transcript]; Homo sapiens cytomegalovirus partial fusion receptor mRNA, partial cds.; Homo sapien…	GO:0001701; GO:0007186; GO:0009791; GO:0048706; GO:0007275	in utero embryonic development; G-protein coupled receptor signaling pathway; post-embryonic development; embryonic skeletal system development; multicellular organismal development	GO:0016021; GO:0016020	integral component of membrane; membrane	GO:0016520	growth hormone-releasing hormone receptor activity
TC01001866.hg.1	ADCK3	aarF domain containing kinase 3	NM_020247; ENST00000366777; ENST00000366778; ENST00000366779; ENST00000478406; AF218003; AJ278126; AK297735; AK300537; AK301012; BC005171; BC129930; BX648860; OTTHUMT00000091709; OTTHUMT00000091712; OTTHUMT00000091713; OTTHUMT00000091714; OTTHUMT00000091715; OTTHUMT00000091716; OTTHUMT00000091717; OTTHUMT00000091718; OTTHUMT00000098815; uc001hqn.1; uc001hqo.1; uc009xeq.1; uc009xer.1; uc010pvp.1; …	RefSeq; ENSEMBL; GenBank; GenBank HTC; Havana transcript; UCSC Genes	Homo sapiens aarF domain containing kinase 3 (ADCK3), mRNA.; aarF domain containing kinase 3 [gene_biotype:protein_coding transcript_biotype:protein_coding]; aarF domain containing kinase 3 [gene_biotype:protein_coding transcript_biotype:processed_transcript]; Homo sapiens clone PP265 unknown mRNA.; Homo sapiens mRNA for hypothetical protein (ORF1), clone Telethon(Italy_B41)_Strait02270_FL142.; H…	GO:0006744; GO:0016310; GO:0008152	ubiquinone biosynthetic process; phosphorylation; metabolic process	GO:0005739; GO:0016021; GO:0016020	mitochondrion; integral component of membrane; membrane	GO:0005515; GO:0005524; GO:0016301; GO:0043531; GO:0000166; GO:0016740; GO:0016772	protein binding; ATP binding; kinase activity; ADP binding; nucleotide binding; transferase activity; transferase activity, transferring phosphorus-containing groups
TC02001654.hg.1	DNAJC27	DnaJ (Hsp40) homolog, subfamily C, member 27	NM_001198559; NM_016544; ENST00000264711; ENST00000468467; ENST00000534855; AK294726; AL137731; BC034049; OTTHUMT00000246855; OTTHUMT00000324633; OTTHUMT00000324634; OTTHUMT00000324635; OTTHUMT00000324636; OTTHUMT00000324637; uc002rft.2; uc002rfu.2; uc010eyg.2; uc010ykn.1	RefSeq; ENSEMBL; GenBank; GenBank HTC; Havana transcript; UCSC Genes	Homo sapiens DnaJ (Hsp40) homolog, subfamily C, member 27 (DNAJC27), transcript variant 2, mRNA.; Homo sapiens DnaJ (Hsp40) homolog, subfamily C, member 27 (DNAJC27), transcript variant 1, mRNA.; DnaJ (Hsp40) homolog, subfamily C, member 27 [gene_biotype:protein_coding transcript_biotype:protein_coding]; DnaJ (Hsp40) homolog, subfamily C, member 27 [gene_biotype:protein_coding transcript_biotype:…	GO:0006886; GO:0008152; GO:0032482; GO:0070374; GO:0071701; GO:0007264; GO:0043410; GO:0007165; GO:0006913; GO:0015031	intracellular protein transport; metabolic process; Rab protein signal transduction; positive regulation of ERK1 and ERK2 cascade; regulation of MAPK export from nucleus; small GTPase mediated signal transduction; positive regulation of MAPK cascade; signal transduction; nucleocytoplasmic transport; protein transport	GO:0005634; GO:0005739; GO:0005622; GO:0016020	nucleus; mitochondrion; intracellular; membrane	GO:0003924; GO:0005515; GO:0005525; GO:0000166	GTPase activity; protein binding; GTP binding; nucleotide binding
Positive correlation
TC07001971.hg.1	EPHA1	EPH receptor A1	NM_005232; ENST00000275815; ENST00000458129; BC130291; OTTHUMT00000342146; OTTHUMT00000342154; OTTHUMT00000342155; OTTHUMT00000342156; OTTHUMT00000342157; OTTHUMT00000342158; OTTHUMT00000342159; uc003wcz.3	RefSeq; ENSEMBL; GenBank; Havana transcript; UCSC Genes	Homo sapiens EPH receptor A1 (EPHA1), mRNA.; EPH receptor A1 [gene_biotype:protein_coding transcript_biotype:protein_coding]; EPH receptor A1 [gene_biotype:protein_coding transcript_biotype:processed_transcript]; Homo sapiens EPH receptor A1, mRNA (cDNA clone MGC:163163 IMAGE:40146322), complete cds.; EPH receptor A1[gene_biotype:protein_coding transcript_biotype:processed_transcript]; EPH recept…	GO:0001525; GO:0001954; GO:0006469; GO:0007166; GO:0007411; GO:0008284; GO:0018108; GO:0030335; GO:0030336; GO:0034446; GO:0035019; GO:0043087; GO:0045766; GO:0046777; GO:0048013; GO:0051496; GO:0090630; GO:0006468; GO:0007155; GO:0007169; GO:0016310	angiogenesis; positive regulation of cell-matrix adhesion; negative regulation of protein kinase activity; cell surface receptor signaling pathway; axon guidance; positive regulation of cell proliferation; peptidyl-tyrosine phosphorylation; positive regulation of cell migration; negative regulation of cell migration; substrate adhesion-dependent cell spreading; somatic stem cell population mainte…	GO:0005886; GO:0005887; GO:0016020; GO:0016021	plasma membrane; integral component of plasma membrane; membrane; integral component of membrane	GO:0004672; GO:0005005; GO:0005524; GO:0019901; GO:0000166; GO:0004713; GO:0004714; GO:0005003; GO:0016301; GO:0016740; GO:0005515; GO:0016772	protein kinase activity; transmembrane-ephrin receptor activity; ATP binding; protein kinase binding; nucleotide binding; protein tyrosine kinase activity; transmembrane receptor protein tyrosine kinase activity; ephrin receptor activity; kinase activity; transferase activity; protein binding; transferase activity, transferring phosphorus-containing groups
TC11001465.hg.1	HPS5; H6PD	Hermansky-Pudlak syndrome 5; hexose-6-phosphate dehydrogenase (glucose 1-dehydrogenase)	NM_007216; NM_181507; NM_181508; ENST00000349215; ENST00000352460; ENST00000396253; ENST00000438420; ENST00000531848; ENST00000537258; AY142148; BC033640; uc001mod.1; uc001moe.1; uc001mof.1; uc001mog.1	RefSeq; ENSEMBL; GenBank; UCSC Genes	Homo sapiens Hermansky-Pudlak syndrome 5 (HPS5), transcript variant 2, mRNA.; Homo sapiens Hermansky-Pudlak syndrome 5 (HPS5), transcript variant 1, mRNA.; Homo sapiens Hermansky-Pudlak syndrome 5 (HPS5), transcript variant 3, mRNA.; Hermansky-Pudlak syndrome 5 [gene_biotype:protein_coding transcript_biotype:protein_coding]; Hermansky-Pudlak syndrome 5 [gene_biotype:protein_coding transcript_biot…	GO:0006996; GO:0007596; GO:0043473; GO:0006006; GO:0006098; GO:0055114; GO:0005975; GO:0008152	organelle organization; blood coagulation; pigmentation; glucose metabolic process; pentose-phosphate shunt; oxidation-reduction process; carbohydrate metabolic process; metabolic process	GO:0031084; GO:0005737; GO:0005829; GO:0005788; GO:0005783	BLOC-2 complex; cytoplasm; cytosol; endoplasmic reticulum lumen; endoplasmic reticulum	GO:0005515; GO:0004345; GO:0017057; GO:0047936; GO:0050661; GO:0003824; GO:0016491; GO:0016787	protein binding; glucose-6-phosphate dehydrogenase activity; 6-phosphogluconolactonase activity; glucose 1-dehydrogenase [NAD(P)] activity; NADP binding; catalytic activity; oxidoreductase activity; hydrolase activity
TC16000851.hg.1	CARHSP1	calcium regulated heat stable protein 1	NM_001042476; NM_014316; ENST00000311052; ENST00000396593; BC003366; BC108283; OTTHUMT00000251902; uc002czh.1; uc002czi.1	RefSeq; ENSEMBL; GenBank; Havana transcript; UCSC Genes	Homo sapiens calcium regulated heat stable protein 1, 24kDa (CARHSP1), transcript variant 2, mRNA.; Homo sapiens calcium regulated heat stable protein 1, 24kDa (CARHSP1), transcript variant 1, mRNA.; calcium regulated heat stable protein 1, 24kDa [gene_biotype:protein_coding transcript_biotype:protein_coding]; Homo sapiens calcium regulated heat stable protein 1, 24kDa, mRNA (cDNA clone MGC:5235 …	GO:0006355; GO:0035556; GO:0043488	regulation of transcription, DNA-templated; intracellular signal transduction; regulation of mRNA stability	GO:0000177; GO:0000932; GO:0005829; GO:0043186; GO:0070062; GO:0005737	cytoplasmic exosome (RNase complex); cytoplasmic mRNA processing body; cytosol; P granule; extracellular exosome; cytoplasm	GO:0003677; GO:0003730; GO:0005515; GO:0019902; GO:0003676; GO:0003723	DNA binding; mRNA 3'-UTR binding; protein binding; phosphatase binding; nucleic acid binding; RNA binding
TC01000309.hg.1	GRHL3	grainyhead-like transcription factor 3	NM_001195010; NM_021180; NM_198173; NM_198174; ENST00000236255; ENST00000350501; ENST00000356046; ENST00000361548; ENST00000530984; AY231161; BC036890; OTTHUMT00000008411; OTTHUMT00000009047; OTTHUMT00000009048; OTTHUMT00000009170; uc001bix.3; uc001biy.3; uc001biz.3; uc021oiw.1; uc021oix.1; ENST00000342072	RefSeq; ENSEMBL; GenBank; Havana transcript; UCSC Genes	Homo sapiens grainyhead-like transcription factor 3 (GRHL3), transcript variant 4, mRNA.; Homo sapiens grainyhead-like transcription factor 3 (GRHL3), transcript variant 1, mRNA.; Homo sapiens grainyhead-like transcription factor 3 (GRHL3), transcript variant 2, mRNA.; Homo sapiens grainyhead-like transcription factor 3 (GRHL3), transcript variant 3, mRNA.; grainyhead-like 3 (Drosophila) [gene_bi…			GO:0005634; GO:0005654; GO:0005737	nucleus; nucleoplasm; cytoplasm	GO:0001228; GO:0003700; GO:0005515; GO:0031490; GO:0043565; GO:0000981; GO:0003677	transcriptional activator activity, RNA polymerase II transcription regulatory region sequence-specific binding; transcription factor activity, sequence-specific DNA binding; protein binding; chromatin DNA binding; sequence-specific DNA binding; RNA polymerase II transcription factor activity, sequence-specific DNA binding; DNA binding
TC06002152.hg.1	IFNGR1	interferon gamma receptor 1	NM_000416; ENST00000367739; ENST00000478333; ENST00000543628; AK294252; AK297052; BC005333; OTTHUMT00000042401; OTTHUMT00000042402; OTTHUMT00000042403; OTTHUMT00000042404; uc003qho.2; uc011edm.1; uc011edn.1; ENST00000367735; ENST00000418947	RefSeq; ENSEMBL; GenBank; Havana transcript; UCSC Genes	Homo sapiens interferon gamma receptor 1 (IFNGR1), mRNA.; interferon gamma receptor 1 [gene_biotype:protein_coding transcript_biotype:protein_coding]; interferon gamma receptor 1 [gene_biotype:protein_coding transcript_biotype:processed_transcript]; Homo sapiens cDNA FLJ53602 complete cds, highly similar to Interferon-gamma receptor alpha chain precursor.; Homo sapiens cDNA FLJ54961 complete cds,…	GO:0007165; GO:0009615; GO:0019221; GO:0060333; GO:0060334	signal transduction; response to virus; cytokine-mediated signaling pathway; interferon-gamma-mediated signaling pathway; regulation of interferon-gamma-mediated signaling pathway	GO:0005886; GO:0005887; GO:0016020; GO:0016021; GO:0005783; GO:0014069; GO:0030425; GO:0031982	plasma membrane; integral component of plasma membrane; membrane; integral component of membrane; endoplasmic reticulum; postsynaptic density; dendrite; vesicle	GO:0004906; GO:0005515; GO:0019955	interferon-gamma receptor activity; protein binding; cytokine binding
TC06001328.hg.1	C6orf62	chromosome 6 open reading frame 62	NM_030939; ENST00000378102; ENST00000378119; BC047866; OTTHUMT00000040017; OTTHUMT00000040019; uc003nel.3; ENST00000465685; ENST00000540769; OTTHUMT00000040018	RefSeq; ENSEMBL; GenBank; Havana transcript; UCSC Genes	Homo sapiens chromosome 6 open reading frame 62 (C6orf62), mRNA.; chromosome 6 open reading frame 62 [gene_biotype:protein_coding transcript_biotype:protein_coding]; Homo sapiens chromosome 6 open reading frame 62, mRNA (cDNA clone MGC:57512 IMAGE:6499979), complete cds.; chromosome 6 open reading frame 62[gene_biotype:protein_coding transcript_biotype:protein_coding]; cdna:known chromosome:GRCh3…	GO:0008150	biological_process	GO:0005622	intracellular	GO:0003674	molecular_function
TC03001704.hg.1	KPNA1	karyopherin alpha 1	NM_002264; NR_026698; ENST00000344337; ENST00000466923; AK125626; AK128280; AK299030; BC002374; BC090864; OTTHUMT00000355740; OTTHUMT00000355741; OTTHUMT00000355742; OTTHUMT00000355743; OTTHUMT00000355744; OTTHUMT00000355745; OTTHUMT00000355747; OTTHUMT00000355748; OTTHUMT00000355749; OTTHUMT00000355750; uc003efb.1; uc003efc.1; uc003efe.2; uc010hrh.2; uc011bjr.1	RefSeq; ENSEMBL; GenBank; NONCODE; Havana transcript; UCSC Genes	Homo sapiens karyopherin alpha 1 (importin alpha 5) (KPNA1), transcript variant 1, mRNA.; Homo sapiens karyopherin alpha 1 (importin alpha 5) (KPNA1), transcript variant 2, non-coding RNA.; karyopherin alpha 1 (importin alpha 5) [gene_biotype:protein_coding transcript_biotype:protein_coding]; karyopherin alpha 1 (importin alpha 5) [gene_biotype:protein_coding transcript_biotype:processed_transcri…			GO:0005634; GO:0005643; GO:0005654; GO:0005737; GO:0005829; GO:0030425	nucleus; nuclear pore; nucleoplasm; cytoplasm; cytosol; dendrite	GO:0005515; GO:0008139; GO:0008565; GO:0005488	protein binding; nuclear localization sequence binding; protein transporter activity; binding
TC07000935.hg.1	ZYX	zyxin	NM_001010972; NM_003461; ENST00000322764; ENST00000392910; ENST00000477373; AK298925; AK299005; AK316227; BC008743; BC009360; BC010031; OTTHUMT00000156296; OTTHUMT00000156297; OTTHUMT00000156298; OTTHUMT00000156299; OTTHUMT00000342162; OTTHUMT00000342163; OTTHUMT00000342164; OTTHUMT00000342165; OTTHUMT00000342166; OTTHUMT00000342167; uc003wcw.3; uc003wcx.3; uc011ktd.2; uc011kte.2; uc011ktf.2; ENS…	RefSeq; ENSEMBL; GenBank; Havana transcript; UCSC Genes	Homo sapiens zyxin (ZYX), transcript variant 2, mRNA.; Homo sapiens zyxin (ZYX), transcript variant 1, mRNA.; zyxin [gene_biotype:protein_coding transcript_biotype:protein_coding]; zyxin [gene_biotype:protein_coding transcript_biotype:processed_transcript]; Homo sapiens cDNA FLJ53160 complete cds, highly similar to Zyxin.; Homo sapiens cDNA FLJ53163 complete cds, highly similar to Zyxin.; Homo sa…	GO:0007155; GO:0007160; GO:0007165; GO:0007179; GO:0007229; GO:0007267; GO:0016032; GO:0043149; GO:0050727	cell adhesion; cell-matrix adhesion; signal transduction; transforming growth factor beta receptor signaling pathway; integrin-mediated signaling pathway; cell-cell signaling; viral process; stress fiber assembly; regulation of inflammatory response	GO:0001725; GO:0005634; GO:0005737; GO:0005886; GO:0005887; GO:0005913; GO:0005925; GO:0005856; GO:0030054	stress fiber; nucleus; cytoplasm; plasma membrane; integral component of plasma membrane; cell-cell adherens junction; focal adhesion; cytoskeleton; cell junction	GO:0005515; GO:0008270; GO:0044822; GO:0046872	protein binding; zinc ion binding; poly(A) RNA binding; metal ion binding	GenMAPP	Integrin-mediated_cell_adhesion_KEGG
TC05001870.hg.1	DIAPH1	diaphanous-related formin 1	NM_001079812; NM_005219; ENST00000253811; ENST00000389054; ENST00000389057; ENST00000398557; ENST00000494967; ENST00000518047; AF051782; BC117257; BC143413; BC143414; OTTHUMT00000313771; OTTHUMT00000313774; OTTHUMT00000313775; OTTHUMT00000313776; OTTHUMT00000313777; OTTHUMT00000313778; OTTHUMT00000313779; OTTHUMT00000375274; OTTHUMT00000375275; OTTHUMT00000375276; OTTHUMT00000375277; uc003llb.4; …	RefSeq; ENSEMBL; GenBank; Havana transcript; UCSC Genes	Homo sapiens diaphanous-related formin 1 (DIAPH1), transcript variant 2, mRNA.; Homo sapiens diaphanous-related formin 1 (DIAPH1), transcript variant 1, mRNA.; diaphanous-related formin 1 [gene_biotype:protein_coding transcript_biotype:protein_coding]; diaphanous-related formin 1 [gene_biotype:protein_coding transcript_biotype:processed_transcript]; Homo sapiens diaphanous 1 (HDIA1) mRNA, complet…			GO:0005829; GO:0005903; GO:0032587; GO:0043005; GO:0072686; GO:0005737; GO:0005856; GO:0005886; GO:0016020; GO:0042995	cytosol; brush border; ruffle membrane; neuron projection; mitotic spindle; cytoplasm; cytoskeleton; plasma membrane; membrane; cell projection	GO:0003779; GO:0005102; GO:0005515; GO:0005522; GO:0017048; GO:0042802; GO:0044325; GO:0044822; GO:0005488	actin binding; receptor binding; protein binding; profilin binding; Rho GTPase binding; identical protein binding; ion channel binding; poly(A) RNA binding; binding	GenMAPP	G13_Signaling_Pathway
TC07001858.hg.1	UBE2H	ubiquitin conjugating enzyme E2H	NM_001202498; NM_003344; NM_182697; ENST00000355621; ENST00000473814; AL832212; BC006277; OTTHUMT00000349327; OTTHUMT00000349329; OTTHUMT00000349330; OTTHUMT00000349331; OTTHUMT00000349332; OTTHUMT00000349333; OTTHUMT00000349334; OTTHUMT00000349360; OTTHUMT00000349361; uc003vpf.2; uc003vpg.2; uc022aln.1; uc003vpe.2; uc003vpe.3	RefSeq; ENSEMBL; GenBank; Havana transcript; UCSC Genes; NONCODE	Homo sapiens ubiquitin-conjugating enzyme E2H (UBE2H), transcript variant 3, mRNA.; Homo sapiens ubiquitin-conjugating enzyme E2H (UBE2H), transcript variant 1, mRNA.; Homo sapiens ubiquitin-conjugating enzyme E2H (UBE2H), transcript variant 2, mRNA.; ubiquitin-conjugating enzyme E2H [gene_biotype:protein_coding transcript_biotype:protein_coding]; Homo sapiens mRNA; cDNA DKFZp686O222 (from clone …	GO:0006511; GO:0043161; GO:0070936; GO:0070979; GO:0016567; GO:0008152	ubiquitin-dependent protein catabolic process; proteasome-mediated ubiquitin-dependent protein catabolic process; protein K48-linked ubiquitination; protein K11-linked ubiquitination; protein ubiquitination; metabolic process	GO:0005737	cytoplasm	GO:0004842; GO:0005515; GO:0005524; GO:0031625; GO:0061630; GO:0061631; GO:0000166; GO:0016740; GO:0016874	ubiquitin-protein transferase activity; protein binding; ATP binding; ubiquitin protein ligase binding; ubiquitin protein ligase activity; ubiquitin conjugating enzyme activity; nucleotide binding; transferase activity; ligase activity
TC03003399.hg.1	TRIM59	tripartite motif containing 59	NM_173084; ENST00000309784; ENST00000543469; BC109259; OTTHUMT00000352963; OTTHUMT00000352966; OTTHUMT00000352967; OTTHUMT00000352968; OTTHUMT00000352969; OTTHUMT00000352970; OTTHUMT00000352971; uc003fdm.3; uc021xgt.1	RefSeq; ENSEMBL; GenBank; Havana transcript; UCSC Genes	Homo sapiens tripartite motif containing 59 (TRIM59), mRNA.; tripartite motif containing 59 [gene_biotype:protein_coding transcript_biotype:protein_coding]; Homo sapiens tripartite motif-containing 59, mRNA (cDNA clone MGC:129860 IMAGE:40025031), complete cds.; tripartite motif-containing 59[gene_biotype:protein_coding transcript_biotype:protein_coding]	GO:0043124; GO:0016567; GO:0045087; GO:0046597	negative regulation of I-kappaB kinase/NF-kappaB signaling; protein ubiquitination; innate immune response; negative regulation of viral entry into host cell	GO:0005783; GO:0005789; GO:0016021; GO:0005622; GO:0016020	endoplasmic reticulum; endoplasmic reticulum membrane; integral component of membrane; intracellular; membrane	GO:0005515; GO:0008270; GO:0046872; GO:0004842	protein binding; zinc ion binding; metal ion binding; ubiquitin-protein transferase activity
TC03001688.hg.1	GSK3B	glycogen synthase kinase 3 beta	NM_001146156; NM_002093; ENST00000264235; ENST00000316626; ENST00000473886; AY123976; BC000251; BC012760; OTTHUMT00000258240; OTTHUMT00000258241; OTTHUMT00000319789; OTTHUMT00000319790; uc003edm.3; uc003edn.3; uc003edo.3; ENST00000539838	RefSeq; ENSEMBL; NONCODE; GenBank; Havana transcript; UCSC Genes	Homo sapiens glycogen synthase kinase 3 beta (GSK3B), transcript variant 2, mRNA.; Homo sapiens glycogen synthase kinase 3 beta (GSK3B), transcript variant 1, mRNA.; glycogen synthase kinase 3 beta [gene_biotype:protein_coding transcript_biotype:protein_coding]; glycogen synthase kinase 3 beta [gene_biotype:protein_coding transcript_biotype:processed_transcript]; accn=AY123976 class=mRNAlike lncR…			GO:0005634; GO:0005737; GO:0005813; GO:0005829; GO:0005886; GO:0030426; GO:0030529; GO:0030877; GO:0043025; GO:0043198; GO:0048471; GO:0097481; GO:0016020; GO:0043227; GO:0044297; GO:0005654; GO:0043197; GO:0043234; GO:0045121	nucleus; cytoplasm; centrosome; cytosol; plasma membrane; growth cone; ribonucleoprotein complex; beta-catenin destruction complex; neuronal cell body; dendritic shaft; perinuclear region of cytoplasm; neuronal postsynaptic density; membrane; membrane-bounded organelle; cell body; nucleoplasm; dendritic spine; protein complex; membrane raft			GenMAPP	Cell_cycle_KEGG; Wnt_signaling; Glycogen_Metabolism
TC06002133.hg.1	HBS1L	HBS1-like translational GTPase	NM_001145158; NM_001145207; NM_006620; ENST00000314674; ENST00000367820; ENST00000367822; ENST00000367826; ENST00000367837; ENST00000415177; ENST00000525067; ENST00000527578; AK293573; AK298336; BC001465; BC040849; BX648033; OTTHUMT00000042339; OTTHUMT00000042341; OTTHUMT00000042342; OTTHUMT00000042344; uc003qey.2; uc003qez.2; uc003qfa.2; uc011ecy.1; uc011ecz.1; uc011eda.1; ENST00000367824; ENST0…	RefSeq; ENSEMBL; GenBank; Havana transcript; UCSC Genes	Homo sapiens HBS1-like translational GTPase (HBS1L), transcript variant 2, mRNA.; Homo sapiens HBS1-like translational GTPase (HBS1L), transcript variant 3, mRNA.; Homo sapiens HBS1-like translational GTPase (HBS1L), transcript variant 1, mRNA.; HBS1-like translational GTPase [gene_biotype:protein_coding transcript_biotype:protein_coding]; Homo sapiens cDNA FLJ59477 complete cds, highly similar t…	GO:0006412; GO:0006414; GO:0007165; GO:0032790; GO:0008152	translation; translational elongation; signal transduction; ribosome disassembly; metabolic process	GO:0005622; GO:0016020; GO:0070062; GO:0016021	intracellular; membrane; extracellular exosome; integral component of membrane	GO:0003746; GO:0003924; GO:0005525; GO:0000166; GO:0005515	translation elongation factor activity; GTPase activity; GTP binding; nucleotide binding; protein binding
TC03002520.hg.1	PLXNA1	plexin A1	X87832	NONCODE	accn=X87832 class=mRNAlike lncRNA name=Human lncRNA ref=JounralRNA transcriptId=1962 cpcScore=19.2526000 cnci=-0.1192334	GO:0007275; GO:0007411; GO:0014910; GO:0021785; GO:0030334; GO:0048841; GO:0060666; GO:1902287; GO:0007165; GO:0071526; GO:0043087	multicellular organismal development; axon guidance; regulation of smooth muscle cell migration; branchiomotor neuron axon guidance; regulation of cell migration; regulation of axon extension involved in axon guidance; dichotomous subdivision of terminal units involved in salivary gland branching; semaphorin-plexin signaling pathway involved in axon guidance; signal transduction; semaphorin-plexi…	GO:0002116; GO:0005634; GO:0005737; GO:0005886; GO:0005887; GO:0070062; GO:0016020; GO:0016021	semaphorin receptor complex; nucleus; cytoplasm; plasma membrane; integral component of plasma membrane; extracellular exosome; membrane; integral component of membrane	GO:0004872; GO:0017154	receptor activity; semaphorin receptor activity
TC17001973.hg.1	FASN	fatty acid synthase	NM_004104; ENST00000306749; BC014631; BC063242; U26644; uc002kdu.3; uc002kdv.1; uc002kdw.1; ENST00000545909	RefSeq; ENSEMBL; GenBank; UCSC Genes	Homo sapiens fatty acid synthase (FASN), mRNA.; fatty acid synthase [gene_biotype:protein_coding transcript_biotype:protein_coding]; Homo sapiens fatty acid synthase, mRNA (cDNA clone IMAGE:3351370), partial cds.; Homo sapiens fatty acid synthase, mRNA (cDNA clone MGC:60044 IMAGE:6172538), complete cds.; Human fatty acid synthase (fas) mRNA, complete cds.; cdna:known chromosome:GRCh37:17:80036215…	GO:0001649; GO:0006084; GO:0006112; GO:0006631; GO:0006633; GO:0006766; GO:0006767; GO:0015939; GO:0019432; GO:0030879; GO:0031325; GO:0035338; GO:0044255; GO:0044281; GO:0071353; GO:0006629; GO:0008152; GO:0009058; GO:0055114	osteoblast differentiation; acetyl-CoA metabolic process; energy reserve metabolic process; fatty acid metabolic process; fatty acid biosynthetic process; vitamin metabolic process; water-soluble vitamin metabolic process; pantothenate metabolic process; triglyceride biosynthetic process; mammary gland development; positive regulation of cellular metabolic process; long-chain fatty-acyl-CoA biosy…	GO:0005737; GO:0005739; GO:0005794; GO:0005829; GO:0005886; GO:0016020; GO:0042470; GO:0042587; GO:0070062	cytoplasm; mitochondrion; Golgi apparatus; cytosol; plasma membrane; membrane; melanosome; glycogen granule; extracellular exosome	GO:0004312; GO:0004313; GO:0004314; GO:0004315; GO:0004316; GO:0004317; GO:0004319; GO:0004320; GO:0005515; GO:0008144; GO:0016295; GO:0016296; GO:0042803; GO:0044822; GO:0047117; GO:0047451; GO:0070402; GO:0003824; GO:0016297; GO:0016491; GO:0016740; GO:0016787; GO:0016788; GO:0016829; GO:0019171; GO:0042802; GO:0008270; GO:0031177	fatty acid synthase activity; [acyl-carrier-protein] S-acetyltransferase activity; [acyl-carrier-protein] S-malonyltransferase activity; 3-oxoacyl-[acyl-carrier-protein] synthase activity; 3-oxoacyl-[acyl-carrier-protein] reductase (NADPH) activity; 3-hydroxypalmitoyl-[acyl-carrier-protein] dehydratase activity; enoyl-[acyl-carrier-protein] reductase (NADPH, B-specific) activity; oleoyl-[acyl-car…	GenMAPP; HumanCyc	Fatty_Acid_Synthesis; FASYN-ELONG-PWY; PWY-4381; FASYN-INITIAL-PWY; PWY-5966
TC10000449.hg.1	DDIT4	DNA damage inducible transcript 4	NM_019058; ENST00000307365; BC000708; BC007714; BC015236; OTTHUMT00000048577; OTTHUMT00000048578; OTTHUMT00000048579; uc001jsx.1; ENST00000491934; OTTHUMT00000048580	RefSeq; ENSEMBL; GenBank; Havana transcript; UCSC Genes	Homo sapiens DNA-damage-inducible transcript 4 (DDIT4), mRNA.; DNA-damage-inducible transcript 4 [gene_biotype:protein_coding transcript_biotype:protein_coding]; Homo sapiens DNA-damage-inducible transcript 4, mRNA (cDNA clone MGC:1033 IMAGE:3507244), complete cds.; Homo sapiens DNA-damage-inducible transcript 4, mRNA (cDNA clone MGC:12610 IMAGE:4302878), complete cds.; Homo sapiens DNA-damage-in…	GO:0001666; GO:0001764; GO:0006367; GO:0007420; GO:0008283; GO:0010467; GO:0010801; GO:0030182; GO:0032007; GO:0033137; GO:0042771; GO:0043241; GO:0045820; GO:0048011; GO:0051607; GO:0072593; GO:1901216; GO:1902532; GO:0006915; GO:0009968	response to hypoxia; neuron migration; transcription initiation from RNA polymerase II promoter; brain development; cell proliferation; gene expression; negative regulation of peptidyl-threonine phosphorylation; neuron differentiation; negative regulation of TOR signaling; negative regulation of peptidyl-serine phosphorylation; intrinsic apoptotic signaling pathway in response to DNA damage by p5…	GO:0005622; GO:0005737; GO:0005739; GO:0005829	intracellular; cytoplasm; mitochondrion; cytosol	GO:0071889	14-3-3 protein binding
TC05000441.hg.1	POLR3G	polymerase (RNA) III (DNA directed) polypeptide G (32kD)	NM_006467; ENST00000399107; ENST00000504930; ENST00000514483; AK295434; OTTHUMT00000370462; OTTHUMT00000370464; OTTHUMT00000370465; OTTHUMT00000370466; OTTHUMT00000370467; OTTHUMT00000370468; uc003kjq.3; uc011cuc.2	RefSeq; ENSEMBL; GenBank; Havana transcript; UCSC Genes	Homo sapiens polymerase (RNA) III (DNA directed) polypeptide G (32kD) (POLR3G), mRNA.; polymerase (RNA) III (DNA directed) polypeptide G (32kD) [gene_biotype:protein_coding transcript_biotype:protein_coding]; Homo sapiens cDNA FLJ60555 complete cds, highly similar to DNA-directed RNA polymerase III subunit G (EC2.7.7.6).; polymerase(RNA) III (DNA directed) polypeptide G (32kD)[gene_biotype:protei…	GO:0006359; GO:0006383; GO:0006384; GO:0006385; GO:0006386; GO:0008283; GO:0010467; GO:0032481; GO:0032728; GO:0045087; GO:0045089; GO:0051607; GO:0002376	regulation of transcription from RNA polymerase III promoter; transcription from RNA polymerase III promoter; transcription initiation from RNA polymerase III promoter; transcription elongation from RNA polymerase III promoter; termination of RNA polymerase III transcription; cell proliferation; gene expression; positive regulation of type I interferon production; positive regulation of interfero…	GO:0000790; GO:0005654; GO:0005666; GO:0005829; GO:0005634	nuclear chromatin; nucleoplasm; DNA-directed RNA polymerase III complex; cytosol; nucleus	GO:0001056; GO:0003899	RNA polymerase III activity; DNA-directed RNA polymerase activity
TC6_cox_hap2000255.hg.1	CLIC1	chloride intracellular channel 1	NM_001288; BC064527; BC095469; OTTHUMT00000076810; OTTHUMT00000076811; OTTHUMT00000315052; OTTHUMT00000315053; uc011fha.1; uc011fhb.1	RefSeq; GenBank; Havana transcript; UCSC Genes	Homo sapiens chloride intracellular channel 1 (CLIC1), transcript variant 2, mRNA.; Homo sapiens chloride intracellular channel 1, mRNA (cDNA clone MGC:74817 IMAGE:5585323), complete cds.; Homo sapiens chloride intracellular channel 1, mRNA (cDNA clone MGC:111374 IMAGE:30557606), complete cds.; chloride intracellular channel 1[gene_biotype:protein_coding transcript_biotype:protein_coding]; Homo s…	GO:0006749; GO:0006821; GO:0007165; GO:0034765; GO:0045669; GO:0051726; GO:0051881; GO:0070527; GO:1902476; GO:0006810; GO:0006811	glutathione metabolic process; chloride transport; signal transduction; regulation of ion transmembrane transport; positive regulation of osteoblast differentiation; regulation of cell cycle; regulation of mitochondrial membrane potential; platelet aggregation; chloride transmembrane transport; transport; ion transport	GO:0005615; GO:0005634; GO:0005635; GO:0005737; GO:0005739; GO:0005886; GO:0005903; GO:0016020; GO:0031965; GO:0031982; GO:0034707; GO:0048471; GO:0070062; GO:0072562; GO:0016021	extracellular space; nucleus; nuclear envelope; cytoplasm; mitochondrion; plasma membrane; brush border; membrane; nuclear membrane; vesicle; chloride channel complex; perinuclear region of cytoplasm; extracellular exosome; blood microparticle; integral component of membrane	GO:0004364; GO:0005244; GO:0005254; GO:0005515	glutathione transferase activity; voltage-gated ion channel activity; chloride channel activity; protein binding
TC07001995.hg.1	PDIA4	protein disulfide isomerase family A, member 4	NM_004911; ENST00000286091; BC000425; BC006344; BC011754; OTTHUMT00000317077; OTTHUMT00000317078; OTTHUMT00000317079; uc003wff.2	RefSeq; ENSEMBL; GenBank; Havana transcript; UCSC Genes	Homo sapiens protein disulfide isomerase family A, member 4 (PDIA4), mRNA.; protein disulfide isomerase family A, member 4 [gene_biotype:protein_coding transcript_biotype:protein_coding]; Homo sapiens protein disulfide isomerase family A, member 4, mRNA (cDNA clone MGC:8346 IMAGE:2819726), complete cds.; Homo sapiens protein disulfide isomerase family A, member 4, mRNA (cDNA clone MGC:13117 IMAGE…	GO:0006457; GO:0008152; GO:0009306; GO:0034976; GO:0045454; GO:0061077	protein folding; metabolic process; protein secretion; response to endoplasmic reticulum stress; cell redox homeostasis; chaperone-mediated protein folding	GO:0005788; GO:0009986; GO:0042470; GO:0005783; GO:0005623	endoplasmic reticulum lumen; cell surface; melanosome; endoplasmic reticulum; cell	GO:0003756; GO:0005515; GO:0044822; GO:0016853	protein disulfide isomerase activity; protein binding; poly(A) RNA binding; isomerase activity
TC03001956.hg.1	KPNA4	karyopherin alpha 4 (importin alpha 3)	NM_002268; ENST00000334256; ENST00000469804; BC028691; BC034493; OTTHUMT00000352960; OTTHUMT00000352961; OTTHUMT00000352962; uc003fdn.3	RefSeq; ENSEMBL; GenBank; Havana transcript; UCSC Genes	Homo sapiens karyopherin alpha 4 (importin alpha 3) (KPNA4), mRNA.; karyopherin alpha 4 (importin alpha 3) [gene_biotype:protein_coding transcript_biotype:protein_coding]; karyopherin alpha 4 (importin alpha 3) [gene_biotype:protein_coding transcript_biotype:processed_transcript]; Homo sapiens karyopherin alpha 4 (importin alpha 3), mRNA (cDNA clone MGC:26508 IMAGE:4838709), complete cds.; Homo s…	GO:0006607; GO:0019048; GO:0019054; GO:0019058; GO:0019221; GO:0042542; GO:0006606; GO:0006810; GO:0015031	NLS-bearing protein import into nucleus; modulation by virus of host morphology or physiology; modulation by virus of host process; viral life cycle; cytokine-mediated signaling pathway; response to hydrogen peroxide; protein import into nucleus; transport; protein transport	GO:0005643; GO:0005654; GO:0005829; GO:0070062; GO:0005634; GO:0005737; GO:0016020; GO:0016021	nuclear pore; nucleoplasm; cytosol; extracellular exosome; nucleus; cytoplasm; membrane; integral component of membrane	GO:0005515; GO:0008139; GO:0008565; GO:0005488	protein binding; nuclear localization sequence binding; protein transporter activity; binding
TC01002258.hg.1	EPHA2	EPH receptor A2	NM_004431; ENST00000358432; ENST00000461614; BC037166; EU826606; OTTHUMT00000026322; OTTHUMT00000026323; OTTHUMT00000026324; OTTHUMT00000085366; uc001aya.2; uc010oca.2	RefSeq; ENSEMBL; GenBank; Havana transcript; UCSC Genes	Homo sapiens EPH receptor A2 (EPHA2), mRNA.; EPH receptor A2 [gene_biotype:protein_coding transcript_biotype:protein_coding]; EPH receptor A2 [gene_biotype:protein_coding transcript_biotype:processed_transcript]; Homo sapiens EPH receptor A2, mRNA (cDNA clone MGC:29717 IMAGE:5090654), complete cds.; Homo sapiens soluble EPHA2 variant 1 (EPHA2) mRNA, complete cds, alternatively spliced.; EPH recep…			GO:0005622; GO:0005886; GO:0005887; GO:0005925; GO:0009986; GO:0031256; GO:0031258; GO:0032587; GO:0016020; GO:0016021; GO:0030054; GO:0042995	intracellular; plasma membrane; integral component of plasma membrane; focal adhesion; cell surface; leading edge membrane; lamellipodium membrane; ruffle membrane; membrane; integral component of membrane; cell junction; cell projection	GO:0004714; GO:0005003; GO:0005515; GO:0005524; GO:0000166; GO:0004672; GO:0004713; GO:0016301; GO:0016740; GO:0016772	transmembrane receptor protein tyrosine kinase activity; ephrin receptor activity; protein binding; ATP binding; nucleotide binding; protein kinase activity; protein tyrosine kinase activity; kinase activity; transferase activity; transferase activity, transferring phosphorus-containing groups
TC06000128.hg.1	E2F3	E2F transcription factor 3	NM_001243076; NM_001949; ENST00000346618; ENST00000535432; BC114554; OTTHUMT00000043828; uc003ncz.2; uc003nda.2; ENST00000378646; uc021ymj.1	RefSeq; ENSEMBL; GenBank; Havana transcript; UCSC Genes	Homo sapiens E2F transcription factor 3 (E2F3), transcript variant 2, mRNA.; Homo sapiens E2F transcription factor 3 (E2F3), transcript variant 1, mRNA.; E2F transcription factor 3 [gene_biotype:protein_coding transcript_biotype:protein_coding]; Homo sapiens E2F transcription factor 3, mRNA (cDNA clone IMAGE:40054034), complete cds.; E2F transcription factor 3[gene_biotype:protein_coding transcri…	GO:0000278; GO:0006367; GO:0007219; GO:0008284; GO:0045893; GO:0070345; GO:0006351; GO:0006355; GO:0007049	mitotic cell cycle; transcription initiation from RNA polymerase II promoter; Notch signaling pathway; positive regulation of cell proliferation; positive regulation of transcription, DNA-templated; negative regulation of fat cell proliferation; transcription, DNA-templated; regulation of transcription, DNA-templated; cell cycle	GO:0005654; GO:0005667; GO:0005737; GO:0005634; GO:0043231; GO:0005794	nucleoplasm; transcription factor complex; cytoplasm; nucleus; intracellular membrane-bounded organelle; Golgi apparatus	GO:0001047; GO:0003700; GO:0005515; GO:0003677	core promoter binding; transcription factor activity, sequence-specific DNA binding; protein binding; DNA binding	GenMAPP	Cell_cycle_KEGG; G1_to_S_cell_cycle_Reactome
TC17001984.hg.1	WDR45B	WD repeat domain 45B	NM_019613; ENST00000392325; BC000974; OTTHUMT00000316536; uc002kfq.3; uc002kfr.3; ENST00000539012	RefSeq; ENSEMBL; GenBank; Havana transcript; UCSC Genes	Homo sapiens WD repeat domain 45B (WDR45B), mRNA.; WD repeat domain 45B [gene_biotype:protein_coding transcript_biotype:protein_coding]; Homo sapiens WDR45-like, mRNA (cDNA clone IMAGE:3450672).; WD repeat domain 45B[gene_biotype:protein_coding transcript_biotype:protein_coding]; cdna:known chromosome:GRCh37:17:80573235:80606165:-1 gene:ENSG00000141580 gene_biotype:protein_coding transcript_bioty…	GO:0000045; GO:0000422; GO:0006497; GO:0006995; GO:0034497; GO:0044804	autophagosome assembly; mitophagy; protein lipidation; cellular response to nitrogen starvation; protein localization to pre-autophagosomal structure; nucleophagy	GO:0005829; GO:0019898; GO:0034045	cytosol; extrinsic component of membrane; pre-autophagosomal structure membrane	GO:0032266; GO:0080025; GO:0005515	phosphatidylinositol-3-phosphate binding; phosphatidylinositol-3,5-bisphosphate binding; protein binding
TC08000403.hg.1	SDCBP	syndecan binding protein	NM_001007067; NM_001007068; NM_001007069; NM_001007070; NM_005625; ENST00000260130; ENST00000413219; ENST00000424270; ENST00000447182; ENST00000447267; ENST00000520168; ENST00000522243; ENST00000523483; AK128645; AK295198; BC113674; BC143915; OTTHUMT00000378192; OTTHUMT00000378193; OTTHUMT00000378194; OTTHUMT00000378195; OTTHUMT00000378196; OTTHUMT00000378197; OTTHUMT00000378198; OTTHUMT000003782…	RefSeq; ENSEMBL; GenBank; Havana transcript; UCSC Genes	Homo sapiens syndecan binding protein (syntenin) (SDCBP), transcript variant 2, mRNA.; Homo sapiens syndecan binding protein (syntenin) (SDCBP), transcript variant 3, mRNA.; Homo sapiens syndecan binding protein (syntenin) (SDCBP), transcript variant 4, mRNA.; Homo sapiens syndecan binding protein (syntenin) (SDCBP), transcript variant 5, mRNA.; Homo sapiens syndecan binding protein (syntenin) (S…
TC06000117.hg.1	KDM1B	lysine (K)-specific demethylase 1B	NM_153042; ENST00000297792; ENST00000546309; CR627410; OTTHUMT00000277080; OTTHUMT00000277081; OTTHUMT00000277082; uc003ncn.1; uc003ncq.1; ENST00000388869; ENST00000397244; uc003nco.1; uc003ncp.1	RefSeq; ENSEMBL; GenBank HTC; Havana transcript; UCSC Genes	Homo sapiens lysine (K)-specific demethylase 1B (KDM1B), mRNA.; lysine (K)-specific demethylase 1B [gene_biotype:protein_coding transcript_biotype:protein_coding]; Homo sapiens mRNA; cDNA DKFZp686I0412 (from clone DKFZp686I0412).; lysine (K)-specific demethylase 1B[gene_biotype:protein_coding transcript_biotype:protein_coding]; cdna:novel chromosome:GRCh37:6:18155762:18222929:1 gene:ENSG000001650…	GO:0006325; GO:0006349; GO:0006351; GO:0006355; GO:0007275; GO:0034720; GO:0043046; GO:0044030; GO:0055114; GO:0016568	chromatin organization; regulation of gene expression by genetic imprinting; transcription, DNA-templated; regulation of transcription, DNA-templated; multicellular organismal development; histone H3-K4 demethylation; DNA methylation involved in gamete generation; regulation of DNA methylation; oxidation-reduction process; chromatin modification	GO:0005634; GO:0005654	nucleus; nucleoplasm	GO:0003677; GO:0008270; GO:0034648; GO:0034649; GO:0050660; GO:0016491; GO:0046872	DNA binding; zinc ion binding; histone demethylase activity (H3-dimethyl-K4 specific); histone demethylase activity (H3-monomethyl-K4 specific); flavin adenine dinucleotide binding; oxidoreductase activity; metal ion binding
TC11000203.hg.1	TEAD1	TEA domain family member 1 (SV40 transcriptional enhancer factor)	NM_021961; ENST00000334310; ENST00000361985; ENST00000526600; ENST00000527575; ENST00000527636; AB209858; AK310928; BC115398; uc001mkk.4; uc009ygk.3; uc009ygl.3; uc021qdx.1; ENST00000361905	RefSeq; ENSEMBL; GenBank; GenBank HTC; UCSC Genes	Homo sapiens TEA domain family member 1 (SV40 transcriptional enhancer factor) (TEAD1), mRNA.; TEA domain family member 1 (SV40 transcriptional enhancer factor) [gene_biotype:protein_coding transcript_biotype:protein_coding]; Homo sapiens mRNA for TEA domain family member 1 variant protein.; Homo sapiens cDNA, FLJ17970.; Homo sapiens TEA domain family member 1 (SV40 transcriptional enhancer facto…	GO:0006355; GO:0006367; GO:0010467; GO:0035329; GO:0006351; GO:0003143; GO:0006366; GO:0007507; GO:0014883; GO:0030903; GO:0042127; GO:0045944; GO:0048339; GO:0048368; GO:0071300; GO:0071902; GO:1902459	regulation of transcription, DNA-templated; transcription initiation from RNA polymerase II promoter; gene expression; hippo signaling; transcription, DNA-templated; embryonic heart tube morphogenesis; transcription from RNA polymerase II promoter; heart development; transition between fast and slow fiber; notochord development; regulation of cell proliferation; positive regulation of transcripti…	GO:0005654; GO:0005634; GO:0005737; GO:0005794	nucleoplasm; nucleus; cytoplasm; Golgi apparatus	GO:0003677; GO:0003700; GO:0005515; GO:0000978; GO:0001077	DNA binding; transcription factor activity, sequence-specific DNA binding; protein binding; RNA polymerase II core promoter proximal region sequence-specific DNA binding; transcriptional activator activity, RNA polymerase II core promoter proximal region sequence-specific binding
TC07001540.hg.1	YWHAG	tyrosine 3-monooxygenase/tryptophan 5-monooxygenase activation protein, gamma	NM_012479; ENST00000307630; BC020963; OTTHUMT00000253002; uc011kgj.1; ENST00000453207; ENST00000536755	RefSeq; ENSEMBL; GenBank; Havana transcript; UCSC Genes	Homo sapiens tyrosine 3-monooxygenase/tryptophan 5-monooxygenase activation protein, gamma (YWHAG), mRNA.; tyrosine 3-monooxygenase/tryptophan 5-monooxygenase activation protein, gamma [gene_biotype:protein_coding transcript_biotype:protein_coding]; Homo sapiens tyrosine 3-monooxygenase/tryptophan 5-monooxygenase activation protein, gamma polypeptide, mRNA (cDNA clone MGC:8908 IMAGE:3915246), com…	GO:0000086; GO:0000278; GO:0006367; GO:0006469; GO:0006605; GO:0006915; GO:0006996; GO:0007264; GO:0009966; GO:0010467; GO:0012501; GO:0045664; GO:0048167; GO:0061024; GO:0071901; GO:0097193; GO:1900740	G2/M transition of mitotic cell cycle; mitotic cell cycle; transcription initiation from RNA polymerase II promoter; negative regulation of protein kinase activity; protein targeting; apoptotic process; organelle organization; small GTPase mediated signal transduction; regulation of signal transduction; gene expression; programmed cell death; regulation of neuron differentiation; regulation of sy…	GO:0005829; GO:0005925; GO:0016020; GO:0030659; GO:0043209; GO:0070062; GO:0005737	cytosol; focal adhesion; membrane; cytoplasmic vesicle membrane; myelin sheath; extracellular exosome; cytoplasm	GO:0005080; GO:0005159; GO:0005515; GO:0008426; GO:0019904; GO:0044822	protein kinase C binding; insulin-like growth factor receptor binding; protein binding; protein kinase C inhibitor activity; protein domain specific binding; poly(A) RNA binding
TC20001629.hg.1	TMEM189	transmembrane protein 189	NR_027889	NONCODE	accn=NR_027889 class=lncRNA name= ref=RefGeneNoncode transcriptId=NR_027889 cpcScore=4.9076500 cnci=-0.1566249	GO:0016567; GO:0000209; GO:0002223; GO:0002224; GO:0002755; GO:0006282; GO:0006301; GO:0006355; GO:0030154; GO:0034134; GO:0034142; GO:0034146; GO:0034162; GO:0034166; GO:0035872; GO:0038095; GO:0038123; GO:0038124; GO:0042275; GO:0043123; GO:0045087; GO:0045893; GO:0050852; GO:0051092; GO:0070423; GO:0070534	protein ubiquitination; protein polyubiquitination; stimulatory C-type lectin receptor signaling pathway; toll-like receptor signaling pathway; MyD88-dependent toll-like receptor signaling pathway; regulation of DNA repair; postreplication repair; regulation of transcription, DNA-templated; cell differentiation; toll-like receptor 2 signaling pathway; toll-like receptor 4 signaling pathway; toll-…	GO:0005737; GO:0005789; GO:0016021; GO:0005783; GO:0016020; GO:0000151; GO:0005634; GO:0005829; GO:0031371; GO:0035370; GO:0043234; GO:0070062	cytoplasm; endoplasmic reticulum membrane; integral component of membrane; endoplasmic reticulum; membrane; ubiquitin ligase complex; nucleus; cytosol; ubiquitin conjugating enzyme complex; UBC13-UEV1A complex; protein complex; extracellular exosome	GO:0031625; GO:0061630; GO:0005515; GO:0031624; GO:0061631	ubiquitin protein ligase binding; ubiquitin protein ligase activity; protein binding; ubiquitin conjugating enzyme binding; ubiquitin conjugating enzyme activity
TC19000316.hg.1	TPM4	tropomyosin 4	NM_001145160; NM_003290; ENST00000300933; ENST00000344824; AK095546; BC002827; BC037576; BC067225; uc002ndi.2; uc002ndj.2; ENST00000538887; AF186110; uc002ndk.1; uc002ndl.1	RefSeq; ENSEMBL; GenBank; UCSC Genes	Homo sapiens tropomyosin 4 (TPM4), transcript variant Tpm4.1, mRNA.; Homo sapiens tropomyosin 4 (TPM4), transcript variant Tpm4.2, mRNA.; tropomyosin 4 [gene_biotype:protein_coding transcript_biotype:protein_coding]; Homo sapiens cDNA FLJ38227 fis, clone FCBBF2004090.; Homo sapiens tropomyosin 4, mRNA (cDNA clone MGC:3641 IMAGE:3637300), complete cds.; Homo sapiens tropomyosin 4, mRNA (cDNA clone…	GO:0001649; GO:0006928; GO:0006936; GO:0030049	osteoblast differentiation; movement of cell or subcellular component; muscle contraction; muscle filament sliding	GO:0001725; GO:0002102; GO:0005829; GO:0005856; GO:0005862; GO:0005925; GO:0016020; GO:0030863; GO:0031941; GO:0070062; GO:0005737	stress fiber; podosome; cytosol; cytoskeleton; muscle thin filament tropomyosin; focal adhesion; membrane; cortical cytoskeleton; filamentous actin; extracellular exosome; cytoplasm	GO:0003779; GO:0005509; GO:0005515; GO:0008307; GO:0046872	actin binding; calcium ion binding; protein binding; structural constituent of muscle; metal ion binding	GenMAPP	Striated_muscle_contraction
TC03001751.hg.1	RUVBL1	RuvB-like AAA ATPase 1	NM_003707; ENST00000322623; ENST00000464873; ENST00000480616; AK092163; BC002993; BC012886; DQ469310; OTTHUMT00000356728; OTTHUMT00000356729; OTTHUMT00000356730; OTTHUMT00000356731; OTTHUMT00000356732; OTTHUMT00000356733; uc003ekf.3; uc003ekh.3; uc010hss.3; ENST00000417360	RefSeq; ENSEMBL; GenBank; Havana transcript; UCSC Genes	Homo sapiens RuvB-like AAA ATPase 1 (RUVBL1), mRNA.; RuvB-like AAA ATPase 1 [gene_biotype:protein_coding transcript_biotype:protein_coding]; RuvB-like AAA ATPase 1 [gene_biotype:protein_coding transcript_biotype:processed_transcript]; Homo sapiens cDNA FLJ34844 fis, clone NT2NE2011154, highly similar to RuvB-like 1 (EC 3.6.1.-).; Homo sapiens RuvB-like 1 (E. coli), mRNA (cDNA clone MGC:3762 IMAGE…			GO:0000812; GO:0005634; GO:0005654; GO:0005737; GO:0005794; GO:0005815; GO:0016020; GO:0016363; GO:0031011; GO:0035267; GO:0043231; GO:0070062; GO:0071339; GO:0005856; GO:0043234	Swr1 complex; nucleus; nucleoplasm; cytoplasm; Golgi apparatus; microtubule organizing center; membrane; nuclear matrix; Ino80 complex; NuA4 histone acetyltransferase complex; intracellular membrane-bounded organelle; extracellular exosome; MLL1 complex; cytoskeleton; protein complex	GO:0003678; GO:0005515; GO:0005524; GO:0016887; GO:0000166; GO:0004386; GO:0016787; GO:0043141	DNA helicase activity; protein binding; ATP binding; ATPase activity; nucleotide binding; helicase activity; hydrolase activity; ATP-dependent 5'-3' DNA helicase activity
TC01002669.hg.1	LRP8	LDL receptor related protein 8	NM_001018054; NM_004631; NM_017522; NM_033300; ENST00000306052; ENST00000347547; ENST00000354412; ENST00000371454; ENST00000460214; ENST00000465675; AK096482; AK122887; BC051836; OTTHUMT00000024699; OTTHUMT00000024700; OTTHUMT00000024701; OTTHUMT00000024702; OTTHUMT00000024703; OTTHUMT00000024704; OTTHUMT00000024705; OTTHUMT00000024706; OTTHUMT00000024707; OTTHUMT00000024708; uc001cvh.2; uc001cvi…	RefSeq; ENSEMBL; GenBank; Havana transcript; UCSC Genes	Homo sapiens low density lipoprotein receptor-related protein 8, apolipoprotein e receptor (LRP8), transcript variant 4, mRNA.; Homo sapiens low density lipoprotein receptor-related protein 8, apolipoprotein e receptor (LRP8), transcript variant 1, mRNA.; Homo sapiens low density lipoprotein receptor-related protein 8, apolipoprotein e receptor (LRP8), transcript variant 3, mRNA.; Homo sapiens lo…					GO:0004888; GO:0005509; GO:0005515; GO:0008035; GO:0019894; GO:0030229; GO:0034185; GO:0038025	transmembrane signaling receptor activity; calcium ion binding; protein binding; high-density lipoprotein particle binding; kinesin binding; very-low-density lipoprotein particle receptor activity; apolipoprotein binding; reelin receptor activity
TC03000881.hg.1	NMD3	NMD3 ribosome export adaptor	NM_015938; ENST00000351193; ENST00000460469; ENST00000472947; ENST00000478160; AK094749; AK225664; AK308865; BC013317; OTTHUMT00000353110; OTTHUMT00000353111; OTTHUMT00000353114; OTTHUMT00000353116; OTTHUMT00000353117; OTTHUMT00000353118; OTTHUMT00000353119; OTTHUMT00000353120; OTTHUMT00000353121; OTTHUMT00000353122; uc003feb.1; uc003fec.3; uc003fed.1; uc010hwh.3; ENST00000540137	RefSeq; ENSEMBL; GenBank; GenBank HTC; Havana transcript; UCSC Genes	Homo sapiens NMD3 ribosome export adaptor (NMD3), mRNA.; NMD3 ribosome export adaptor [gene_biotype:protein_coding transcript_biotype:protein_coding]; NMD3 ribosome export adaptor [gene_biotype:protein_coding transcript_biotype:processed_transcript]; Homo sapiens cDNA FLJ37430 fis, clone BRAWH2001679, highly similar to Homo sapiens NMD3 homolog (NMD3), mRNA.; Homo sapiens mRNA for NMD3 homolog, c…	GO:0000055; GO:0015031; GO:0006810	ribosomal large subunit export from nucleus; protein transport; transport	GO:0005634; GO:0005654; GO:0005730; GO:0005737; GO:0016020	nucleus; nucleoplasm; nucleolus; cytoplasm; membrane	GO:0030674; GO:0043023; GO:0044822	protein binding, bridging; ribosomal large subunit binding; poly(A) RNA binding
TC07000495.hg.1	PTPN12	protein tyrosine phosphatase, non-receptor type 12	NM_001131008; NM_001131009; NM_002835; ENST00000248594; ENST00000415482; ENST00000435495; AK314236; BC050008; S69182; S69183; uc003ugh.2; uc010ldq.1; uc010ldr.1; uc010lds.2; uc011kgp.1; uc011kgq.1; ENST00000543073; OTTHUMT00000253183; OTTHUMT00000341574; OTTHUMT00000341575; OTTHUMT00000341576; OTTHUMT00000341578; OTTHUMT00000341581; OTTHUMT00000341582; OTTHUMT00000341583; OTTHUMT00000341584; OTTH…	RefSeq; ENSEMBL; GenBank HTC; GenBank; NONCODE; UCSC Genes; Havana transcript	Homo sapiens protein tyrosine phosphatase, non-receptor type 12 (PTPN12), transcript variant 2, mRNA.; Homo sapiens protein tyrosine phosphatase, non-receptor type 12 (PTPN12), transcript variant 3, mRNA.; Homo sapiens protein tyrosine phosphatase, non-receptor type 12 (PTPN12), transcript variant 1, mRNA.; protein tyrosine phosphatase, non-receptor type 12 [gene_biotype:protein_coding transcript…	GO:0006470; GO:0035335; GO:0042246; GO:0016311	protein dephosphorylation; peptidyl-tyrosine dephosphorylation; tissue regeneration; dephosphorylation	GO:0002102; GO:0005737; GO:0005829; GO:0005886; GO:0005925; GO:0042995; GO:0030054	podosome; cytoplasm; cytosol; plasma membrane; focal adhesion; cell projection; cell junction	GO:0004726; GO:0005515; GO:0017124; GO:0004721; GO:0004725; GO:0016787; GO:0016791	non-membrane spanning protein tyrosine phosphatase activity; protein binding; SH3 domain binding; phosphoprotein phosphatase activity; protein tyrosine phosphatase activity; hydrolase activity; phosphatase activity
TC15000351.hg.1	DUOXA2	dual oxidase maturation factor 2	NM_207581; ENST00000323030; BC137465; BX537581; OTTHUMT00000254142; OTTHUMT00000254143; uc001zuo.3; uc010beb.3	RefSeq; ENSEMBL; GenBank; Havana transcript; UCSC Genes	Homo sapiens dual oxidase maturation factor 2 (DUOXA2), mRNA.; dual oxidase maturation factor 2 [gene_biotype:protein_coding transcript_biotype:protein_coding]; Homo sapiens dual oxidase maturation factor 2, mRNA (cDNA clone MGC:169088 IMAGE:9021465), complete cds.; Homo sapiens mRNA; cDNA DKFZp686C04213 (from clone DKFZp686C04213).; dual oxidase maturation factor 2[gene_biotype:protein_coding tr…	GO:0015031; GO:0042743; GO:0050727; GO:2000609; GO:0006810	protein transport; hydrogen peroxide metabolic process; regulation of inflammatory response; regulation of thyroid hormone generation; transport	GO:0005789; GO:0016021; GO:0005783; GO:0016020	endoplasmic reticulum membrane; integral component of membrane; endoplasmic reticulum; membrane
TC01002611.hg.1	PRDX1	peroxiredoxin 1	NM_001202431; NM_002574; NM_181696; NM_181697; ENST00000262746; ENST00000319248; ENST00000372079; ENST00000483583; BC007063; BC021683; OTTHUMT00000020845; OTTHUMT00000020846; OTTHUMT00000020847; OTTHUMT00000020848; OTTHUMT00000090852; uc001coa.3; uc001cob.3; uc001coc.3; uc021omw.1	RefSeq; ENSEMBL; GenBank; Havana transcript; UCSC Genes	Homo sapiens peroxiredoxin 1 (PRDX1), transcript variant 4, mRNA.; Homo sapiens peroxiredoxin 1 (PRDX1), transcript variant 1, mRNA.; Homo sapiens peroxiredoxin 1 (PRDX1), transcript variant 2, mRNA.; Homo sapiens peroxiredoxin 1 (PRDX1), transcript variant 3, mRNA.; peroxiredoxin 1 [gene_biotype:protein_coding transcript_biotype:protein_coding]; peroxiredoxin 1 [gene_biotype:protein_coding trans…	GO:0000302; GO:0001501; GO:0001895; GO:0006367; GO:0008283; GO:0010467; GO:0019430; GO:0032872; GO:0034101; GO:0042267; GO:0042345; GO:0042744; GO:0055114; GO:0006979	response to reactive oxygen species; skeletal system development; retina homeostasis; transcription initiation from RNA polymerase II promoter; cell proliferation; gene expression; removal of superoxide radicals; regulation of stress-activated MAPK cascade; erythrocyte homeostasis; natural killer cell mediated cytotoxicity; regulation of NF-kappaB import into nucleus; hydrogen peroxide catabolic …	GO:0005615; GO:0005634; GO:0005737; GO:0005739; GO:0005829; GO:0042470; GO:0043209; GO:0070062; GO:0005719; GO:0005730; GO:0005759; GO:0005782	extracellular space; nucleus; cytoplasm; mitochondrion; cytosol; melanosome; myelin sheath; extracellular exosome; nuclear euchromatin; nucleolus; mitochondrial matrix; peroxisomal matrix	GO:0004601; GO:0005515; GO:0008379; GO:0042802; GO:0044822; GO:0016209; GO:0016491; GO:0051920; GO:0020037; GO:0042803	peroxidase activity; protein binding; thioredoxin peroxidase activity; identical protein binding; poly(A) RNA binding; antioxidant activity; oxidoreductase activity; peroxiredoxin activity; heme binding; protein homodimerization activity
TC11000240.hg.1	LDHA	lactate dehydrogenase A	NM_001135239; NM_001165414; NM_001165415; NM_001165416; NM_005566; NR_028500; ENST00000227157; ENST00000379412; ENST00000396222; ENST00000422447; ENST00000430553; ENST00000540430; ENST00000542179; BC067223; OTTHUMT00000258172; OTTHUMT00000258173; OTTHUMT00000258174; OTTHUMT00000258175; OTTHUMT00000258176; OTTHUMT00000258177; OTTHUMT00000258178; OTTHUMT00000258179; OTTHUMT00000258180; uc001mok.3; …	RefSeq; ENSEMBL; GenBank; NONCODE; Havana transcript; UCSC Genes	Homo sapiens lactate dehydrogenase A (LDHA), transcript variant 2, mRNA.; Homo sapiens lactate dehydrogenase A (LDHA), transcript variant 3, mRNA.; Homo sapiens lactate dehydrogenase A (LDHA), transcript variant 4, mRNA.; Homo sapiens lactate dehydrogenase A (LDHA), transcript variant 5, mRNA.; Homo sapiens lactate dehydrogenase A (LDHA), transcript variant 1, mRNA.; Homo sapiens lactate dehydrog…			GO:0005634; GO:0005739; GO:0005829; GO:0016020; GO:0035686; GO:0070062; GO:0005737	nucleus; mitochondrion; cytosol; membrane; sperm fibrous sheath; extracellular exosome; cytoplasm			GenMAPP; HumanCyc	Glycolysis_and_Gluconeogenesis; PWY-5481; LCTACACAT-PWY
TC07001274.hg.1	DPY19L1; MIR548N	dpy-19-like 1 (C. elegans); microRNA 548n	NM_015283; ENST00000310974; ENST00000408742; ENST00000462134; AJ011911; AJ011981; OTTHUMT00000337506; OTTHUMT00000337507; OTTHUMT00000337508; OTTHUMT00000337509; OTTHUMT00000337510; OTTHUMT00000337511; OTTHUMT00000337513; uc003tel.1; uc003tem.4; ENST00000389292; uc003ten.1	RefSeq; ENSEMBL; GenBank; Havana transcript; UCSC Genes	Homo sapiens dpy-19-like 1 (C. elegans) (DPY19L1), mRNA.; dpy-19-like 1 (C. elegans) [gene_biotype:protein_coding transcript_biotype:protein_coding]; microRNA 548n [gene_biotype:miRNA transcript_biotype:miRNA]; dpy-19-like 1 (C. elegans) [gene_biotype:protein_coding transcript_biotype:processed_transcript]; Homo sapiens mRNA sequence, IMAGE clone 781467.; Homo sapiens mRNA sequence, IMAGE clone 4…	GO:0018406	protein C-linked glycosylation via 2'-alpha-mannosyl-L-tryptophan	GO:0005637; GO:0016020; GO:0016021	nuclear inner membrane; membrane; integral component of membrane	GO:0000030; GO:0016740; GO:0016757	mannosyltransferase activity; transferase activity; transferase activity, transferring glycosyl groups
TC19000191.hg.1	LDLR	low density lipoprotein receptor	NM_000527; NM_001195798; NM_001195799; NM_001195800; NM_001195802; NM_001195803; ENST00000455727; ENST00000535915; ENST00000545707; ENST00000557933; ENST00000558013; ENST00000558518; ENST00000560628; AK295612; BC014514; S70123; uc002mqk.4; uc010dxu.3; uc010xlk.2; uc010xll.2; uc010xlm.2; uc010xln.2; uc010xlo.2; uc021upc.1; ENST00000561343; uc021upd.1	RefSeq; ENSEMBL; GenBank; UCSC Genes	Homo sapiens low density lipoprotein receptor (LDLR), transcript variant 1, mRNA.; Homo sapiens low density lipoprotein receptor (LDLR), transcript variant 2, mRNA.; Homo sapiens low density lipoprotein receptor (LDLR), transcript variant 3, mRNA.; Homo sapiens low density lipoprotein receptor (LDLR), transcript variant 4, mRNA.; [retired]Homo sapiens low density lipoprotein receptor (LDLR), tran…					GO:0001618; GO:0001948; GO:0002020; GO:0004872; GO:0005041; GO:0005509; GO:0005515; GO:0030169; GO:0030229; GO:0032050	virus receptor activity; glycoprotein binding; protease binding; receptor activity; low-density lipoprotein receptor activity; calcium ion binding; protein binding; low-density lipoprotein particle binding; very-low-density lipoprotein particle receptor activity; clathrin heavy chain binding	GenMAPP	Wnt_signaling; Statin_Pathway_PharmGKB
TC04001284.hg.1	CXCL3	chemokine (C-X-C motif) ligand 3	NM_002090; ENST00000296026; ENST00000511669; BC016308; BC065743; OTTHUMT00000362721; OTTHUMT00000362722; OTTHUMT00000362723; OTTHUMT00000362724; uc003hhl.3	RefSeq; ENSEMBL; GenBank; Havana transcript; UCSC Genes	Homo sapiens chemokine (C-X-C motif) ligand 3 (CXCL3), mRNA.; chemokine (C-X-C motif) ligand 3 [gene_biotype:protein_coding transcript_biotype:protein_coding]; chemokine (C-X-C motif) ligand 3 [gene_biotype:protein_coding transcript_biotype:processed_transcript]; Homo sapiens chemokine (C-X-C motif) ligand 3, mRNA (cDNA clone MGC:22505 IMAGE:4070983), complete cds.; Homo sapiens chemokine (C-X-C …	GO:0002690; GO:0006954; GO:0006955; GO:0007186; GO:0030593; GO:0032496; GO:0042127; GO:0070098; GO:0006935	positive regulation of leukocyte chemotaxis; inflammatory response; immune response; G-protein coupled receptor signaling pathway; neutrophil chemotaxis; response to lipopolysaccharide; regulation of cell proliferation; chemokine-mediated signaling pathway; chemotaxis	GO:0005576; GO:0005615	extracellular region; extracellular space	GO:0008009; GO:0045236; GO:0005125	chemokine activity; CXCR chemokine receptor binding; cytokine activity
TC06002746.hg.1	HMGA1	high mobility group AT-hook 1	M23616	NONCODE	accn=M23616 class=mRNAlike lncRNA name=Human lncRNA ref=JounralRNA transcriptId=5388 cpcScore=2.5321800 cnci=-0.0857908	GO:0006268; GO:0006284; GO:0006337; GO:0006355; GO:0006366; GO:0006461; GO:0008285; GO:0009615; GO:0016032; GO:0031936; GO:0035986; GO:0045892; GO:0045893; GO:0045944; GO:0075713; GO:0090402; GO:2000774; GO:0006351	DNA unwinding involved in DNA replication; base-excision repair; nucleosome disassembly; regulation of transcription, DNA-templated; transcription from RNA polymerase II promoter; protein complex assembly; negative regulation of cell proliferation; response to virus; viral process; negative regulation of chromatin silencing; senescence-associated heterochromatin focus assembly; negative regulatio…	GO:0005634; GO:0005654; GO:0005667; GO:0005829; GO:0005925; GO:0035985; GO:0090575; GO:0000785; GO:0005694	nucleus; nucleoplasm; transcription factor complex; cytosol; focal adhesion; senescence-associated heterochromatin focus; RNA polymerase II transcription factor complex; chromatin; chromosome	GO:0001205; GO:0003677; GO:0003680; GO:0003682; GO:0003700; GO:0003906; GO:0005515; GO:0008134; GO:0019899; GO:0030374; GO:0042974; GO:0042975; GO:0046965; GO:0051575	transcriptional activator activity, RNA polymerase II distal enhancer sequence-specific binding; DNA binding; AT DNA binding; chromatin binding; transcription factor activity, sequence-specific DNA binding; DNA-(apurinic or apyrimidinic site) lyase activity; protein binding; transcription factor binding; enzyme binding; ligand-dependent nuclear receptor transcription coactivator activity; retinoi…
TC11000718.hg.1	CCND1	cyclin D1	NM_053056; ENST00000227507; ENST00000536559; ENST00000542367; BC000076; BC023620; BC025302; uc001opa.3; ENST00000542897	RefSeq; ENSEMBL; GenBank; UCSC Genes	Homo sapiens cyclin D1 (CCND1), mRNA.; cyclin D1 [gene_biotype:protein_coding transcript_biotype:protein_coding]; cyclin D1 [gene_biotype:protein_coding transcript_biotype:retained_intron]; Homo sapiens cyclin D1, mRNA (cDNA clone MGC:2316 IMAGE:3508088), complete cds.; Homo sapiens cyclin D1, mRNA (cDNA clone MGC:23386 IMAGE:4650919), complete cds.; Homo sapiens cyclin D1, mRNA (cDNA clone MGC:3…			GO:0000307; GO:0005622; GO:0005634; GO:0005654; GO:0005829; GO:0005923; GO:0016020; GO:0017053; GO:0005737	cyclin-dependent protein kinase holoenzyme complex; intracellular; nucleus; nucleoplasm; cytosol; bicellular tight junction; membrane; transcriptional repressor complex; cytoplasm	GO:0003714; GO:0004672; GO:0005515; GO:0008134; GO:0016538; GO:0019899; GO:0019901; GO:0032403; GO:0042826; GO:0070064; GO:0016301	transcription corepressor activity; protein kinase activity; protein binding; transcription factor binding; cyclin-dependent protein serine/threonine kinase regulator activity; enzyme binding; protein kinase binding; protein complex binding; histone deacetylase binding; proline-rich region binding; kinase activity	GenMAPP	G1_to_S_cell_cycle_Reactome; Wnt_signaling
TC03001664.hg.1	NAA50	N(alpha)-acetyltransferase 50, NatE catalytic subunit	NM_025146; ENST00000240922; ENST00000467022; ENST00000477813; ENST00000493454; ENST00000493900; ENST00000497255; ENST00000497525; AK296456; AK315876; BC012731; OTTHUMT00000354446; OTTHUMT00000354447; OTTHUMT00000354448; OTTHUMT00000354449; OTTHUMT00000354452; OTTHUMT00000354453; OTTHUMT00000354454; OTTHUMT00000354455; OTTHUMT00000354456; uc003ean.2; uc010hqm.2; uc011bij.2; ENST00000313396	RefSeq; ENSEMBL; GenBank; Havana transcript; UCSC Genes	Homo sapiens N(alpha)-acetyltransferase 50, NatE catalytic subunit (NAA50), transcript variant 1, mRNA.; N(alpha)-acetyltransferase 50, NatE catalytic subunit [gene_biotype:protein_coding transcript_biotype:protein_coding]; N(alpha)-acetyltransferase 50, NatE catalytic subunit [gene_biotype:protein_coding transcript_biotype:processed_transcript]; Homo sapiens cDNA FLJ51877 complete cds, highly si…	GO:0006474; GO:0043967; GO:0071962; GO:0008152	N-terminal protein amino acid acetylation; histone H4 acetylation; mitotic sister chromatid cohesion, centromeric; metabolic process	GO:0005737; GO:0031415; GO:0070062	cytoplasm; NatA complex; extracellular exosome	GO:0004596; GO:0005515; GO:0010485; GO:0052858; GO:0008080; GO:0016740; GO:0016746	peptide alpha-N-acetyltransferase activity; protein binding; H4 histone acetyltransferase activity; peptidyl-lysine N-acetyltransferase activity, acting on acetyl phosphate as donor; N-acetyltransferase activity; transferase activity; transferase activity, transferring acyl groups
TC0X000568.hg.1	PLS3	plastin 3	NM_001136025; NM_001172335; NM_005032; ENST00000289290; ENST00000355899; ENST00000420625; ENST00000539310; AK294385; AK294509; AK295429; AK298501; AK300575; AK311211; AK311397; BC039049; BC056898; OTTHUMT00000057976; OTTHUMT00000057977; OTTHUMT00000356067; OTTHUMT00000356068; OTTHUMT00000356232; OTTHUMT00000356233; OTTHUMT00000356234; uc004eqd.3; uc004eqe.3; uc010nqf.3; uc010nqg.3; uc011mtf.2; uc…	RefSeq; ENSEMBL; GenBank; GenBank HTC; Havana transcript; UCSC Genes	Homo sapiens plastin 3 (PLS3), transcript variant 2, mRNA.; Homo sapiens plastin 3 (PLS3), transcript variant 3, mRNA.; Homo sapiens plastin 3 (PLS3), transcript variant 1, mRNA.; plastin 3 [gene_biotype:protein_coding transcript_biotype:protein_coding]; Homo sapiens cDNA FLJ61108 complete cds, highly similar to Plastin-3.; Homo sapiens cDNA FLJ59681 complete cds, highly similar to Plastin-3.; Ho…	GO:0042491; GO:0060348	auditory receptor cell differentiation; bone development	GO:0005737; GO:0032420	cytoplasm; stereocilium	GO:0003779; GO:0005509; GO:0046872; GO:0005515	actin binding; calcium ion binding; metal ion binding; protein binding
TC10001497.hg.1	ANKRD22	ankyrin repeat domain 22	NM_144590; ENST00000371930; ENST00000476963; BC021671; OTTHUMT00000049262; OTTHUMT00000049263; uc001kfj.4	RefSeq; ENSEMBL; GenBank; Havana transcript; UCSC Genes	Homo sapiens ankyrin repeat domain 22 (ANKRD22), mRNA.; ankyrin repeat domain 22 [gene_biotype:protein_coding transcript_biotype:protein_coding]; ankyrin repeat domain 22 [gene_biotype:protein_coding transcript_biotype:processed_transcript]; Homo sapiens ankyrin repeat domain 22, mRNA (cDNA clone MGC:22805 IMAGE:3682099), complete cds.; ankyrin repeat domain 22[gene_biotype:protein_coding transcr…					GO:0005515	protein binding
TC16000558.hg.1	CDH3	cadherin 3, type 1, P-cadherin (placental)	NM_001793; ENST00000264012; ENST00000429102; ENST00000542274; AK296968; BC014462; BC041846; OTTHUMT00000268896; uc002ewf.2; uc010vli.1	RefSeq; ENSEMBL; GenBank; Havana transcript; UCSC Genes	Homo sapiens cadherin 3, type 1, P-cadherin (placental) (CDH3), mRNA.; cadherin 3, type 1, P-cadherin (placental) [gene_biotype:protein_coding transcript_biotype:protein_coding]; cadherin 3, type 1, P-cadherin (placental) [gene_biotype:protein_coding transcript_biotype:nonsense_mediated_decay]; Homo sapiens cDNA FLJ50795 complete cds, highly similar to Cadherin-3 precursor.; Homo sapiens cadherin…	GO:0001895; GO:0007155; GO:0007156; GO:0007601; GO:0010628; GO:0010838; GO:0016337; GO:0022405; GO:0031424; GO:0032773; GO:0032912; GO:0034329; GO:0034332; GO:0042060; GO:0042493; GO:0043568; GO:0045216; GO:0048023; GO:0051796; GO:0060070; GO:0060901; GO:1902910; GO:0050896	retina homeostasis; cell adhesion; homophilic cell adhesion via plasma membrane adhesion molecules; visual perception; positive regulation of gene expression; positive regulation of keratinocyte proliferation; single organismal cell-cell adhesion; hair cycle process; keratinization; positive regulation of monophenol monooxygenase activity; negative regulation of transforming growth factor beta2 p…	GO:0005737; GO:0005886; GO:0005913; GO:0016021; GO:0016020	cytoplasm; plasma membrane; cell-cell adherens junction; integral component of membrane; membrane	GO:0005509; GO:0003674; GO:0046872	calcium ion binding; molecular_function; metal ion binding
TC14001141.hg.1	ERO1A	endoplasmic reticulum oxidoreductase alpha	NM_014584; ENST00000395686; BC008674; BC012941; OTTHUMT00000276892; uc001wzv.3	RefSeq; ENSEMBL; GenBank; Havana transcript; UCSC Genes	Homo sapiens endoplasmic reticulum oxidoreductase alpha (ERO1A), mRNA.; endoplasmic reticulum oxidoreductase alpha [gene_biotype:protein_coding transcript_biotype:protein_coding]; Homo sapiens ERO1-like (S. cerevisiae), mRNA (cDNA clone MGC:8839 IMAGE:3866930), complete cds.; Homo sapiens ERO1-like (S. cerevisiae), mRNA (cDNA clone MGC:17305 IMAGE:3868538), complete cds.; ERO1-like (S. cerevisiae…	GO:0000302; GO:0006457; GO:0006464; GO:0009266; GO:0019471; GO:0022417; GO:0030198; GO:0030968; GO:0034976; GO:0044267; GO:0045454; GO:0050873; GO:0051085; GO:0051209; GO:0055114; GO:0070059; GO:0006915	response to reactive oxygen species; protein folding; cellular protein modification process; response to temperature stimulus; 4-hydroxyproline metabolic process; protein maturation by protein folding; extracellular matrix organization; endoplasmic reticulum unfolded protein response; response to endoplasmic reticulum stress; cellular protein metabolic process; cell redox homeostasis; brown fat c…	GO:0005783; GO:0005788; GO:0005789; GO:0016020; GO:0043231	endoplasmic reticulum; endoplasmic reticulum lumen; endoplasmic reticulum membrane; membrane; intracellular membrane-bounded organelle	GO:0003756; GO:0005515; GO:0015035; GO:0016491; GO:0016671	protein disulfide isomerase activity; protein binding; protein disulfide oxidoreductase activity; oxidoreductase activity; oxidoreductase activity, acting on a sulfur group of donors, disulfide as acceptor
TC17001465.hg.1	TNS4	tensin 4	NM_032865; ENST00000254051; ENST00000394072; BC013373; BC018706; OTTHUMT00000257154; OTTHUMT00000257155; OTTHUMT00000257156; uc002huu.4; uc010cxb.3; ENST00000377816	RefSeq; ENSEMBL; GenBank; Havana transcript; UCSC Genes	Homo sapiens tensin 4 (TNS4), mRNA.; tensin 4 [gene_biotype:protein_coding transcript_biotype:protein_coding]; tensin 4 [gene_biotype:protein_coding transcript_biotype:retained_intron]; Homo sapiens tensin 4, mRNA (cDNA clone IMAGE:3942213), partial cds.; Homo sapiens tensin 4, mRNA (cDNA clone MGC:31757 IMAGE:5013235), complete cds.; tensin 4[gene_biotype:protein_coding transcript_biotype:protei…	GO:0006915; GO:0008104	apoptotic process; protein localization	GO:0005737; GO:0005856; GO:0005925; GO:0030054	cytoplasm; cytoskeleton; focal adhesion; cell junction	GO:0003779; GO:0005515	actin binding; protein binding
TC07000722.hg.1	MET	MET proto-oncogene, receptor tyrosine kinase	NM_000245; NM_001127500; ENST00000318493; ENST00000397752; ENST00000436117; ENST00000495962; AK296974; AK309532; BC130420; DQ656040; EU176015; EU826567; EU826568; EU826569; EU826570; EU826572; EU826574; EU826575; EU826577; EU826578; EU826579; uc003vii.1; uc003vij.3; uc010lkg.3; uc010lkh.3; uc011kmz.1; uc011kna.1; uc011knb.1; uc011knc.1; uc011knd.2; uc011kne.2; uc011knf.2; uc011kng.1; uc011knh.1; …	RefSeq; ENSEMBL; GenBank; GenBank HTC; UCSC Genes; Havana transcript	Homo sapiens MET proto-oncogene, receptor tyrosine kinase (MET), transcript variant 2, mRNA.; Homo sapiens MET proto-oncogene, receptor tyrosine kinase (MET), transcript variant 1, mRNA.; MET proto-oncogene, receptor tyrosine kinase [gene_biotype:protein_coding transcript_biotype:protein_coding]; MET proto-oncogene, receptor tyrosine kinase [gene_biotype:protein_coding transcript_biotype:processe…			GO:0005576; GO:0005886; GO:0005887; GO:0009925; GO:0009986; GO:0016021; GO:0016020	extracellular region; plasma membrane; integral component of plasma membrane; basal plasma membrane; cell surface; integral component of membrane; membrane
TC15000752.hg.1	CEMIP	cell migration inducing protein, hyaluronan binding	NM_018689; ENST00000220244; ENST00000356249; ENST00000394685; AL109718; AY581149; BC020256; OTTHUMT00000291389; OTTHUMT00000313748; OTTHUMT00000313749; OTTHUMT00000313750; ENST00000394683; uc002bfw.1; uc010unn.1; uc021sse.1	RefSeq; ENSEMBL; GenBank; Havana transcript; UCSC Genes	Homo sapiens cell migration inducing protein, hyaluronan binding (CEMIP), transcript variant 3, mRNA.; cell migration inducing protein, hyaluronan binding [gene_biotype:protein_coding transcript_biotype:protein_coding]; Homo sapiens mRNA full length insert cDNA clone EUROIMAGE 668307.; Homo sapiens colon cancer secreted protein 1 (CCSP1) mRNA, complete cds, alternative transcript.; Homo sapiens K…	GO:0005975; GO:0007605; GO:0010800; GO:0030203; GO:0030212; GO:0030213; GO:0030214; GO:0030335; GO:0044281; GO:0051281; GO:0090314; GO:1900020; GO:0008152	carbohydrate metabolic process; sensory perception of sound; positive regulation of peptidyl-threonine phosphorylation; glycosaminoglycan metabolic process; hyaluronan metabolic process; hyaluronan biosynthetic process; hyaluronan catabolic process; positive regulation of cell migration; small molecule metabolic process; positive regulation of release of sequestered calcium ion into cytosol; posi…	GO:0005576; GO:0005634; GO:0005737; GO:0005783; GO:0005886; GO:0005905; GO:0030665; GO:0016020	extracellular region; nucleus; cytoplasm; endoplasmic reticulum; plasma membrane; coated pit; clathrin-coated vesicle membrane; membrane	GO:0004415; GO:0005515; GO:0005540; GO:0032050; GO:0046923; GO:0016787; GO:0016798	hyalurononglucosaminidase activity; protein binding; hyaluronic acid binding; clathrin heavy chain binding; ER retention sequence binding; hydrolase activity; hydrolase activity, acting on glycosyl bonds
TC04001570.hg.1	SLC7A11	solute carrier family 7 (anionic amino acid transporter light chain, xc- system), member 11	NM_014331; ENST00000280612; BC012087; OTTHUMT00000257251; OTTHUMT00000364387; uc021xrw.1	RefSeq; ENSEMBL; GenBank; Havana transcript; UCSC Genes	Homo sapiens solute carrier family 7 (anionic amino acid transporter light chain, xc- system), member 11 (SLC7A11), mRNA.; solute carrier family 7 (anionic amino acid transporter light chain, xc- system), member 11 [gene_biotype:protein_coding transcript_biotype:protein_coding]; Homo sapiens solute carrier family 7, (cationic amino acid transporter, y+ system) member 11, mRNA (cDNA clone MGC:2002…	GO:0006811; GO:0006865; GO:0006979; GO:0007420; GO:0007596; GO:0009636; GO:0035094; GO:0050900; GO:0055085; GO:0070306; GO:0070527; GO:0089711; GO:0003333; GO:0006810	ion transport; amino acid transport; response to oxidative stress; brain development; blood coagulation; response to toxic substance; response to nicotine; leukocyte migration; transmembrane transport; lens fiber cell differentiation; platelet aggregation; L-glutamate transmembrane transport; amino acid transmembrane transport; transport	GO:0005791; GO:0005856; GO:0005886; GO:0005887; GO:0009986; GO:0016021; GO:0016020; GO:0043231	rough endoplasmic reticulum; cytoskeleton; plasma membrane; integral component of plasma membrane; cell surface; integral component of membrane; membrane; intracellular membrane-bounded organelle	GO:0005515; GO:0015327; GO:0015171	protein binding; cystine:glutamate antiporter activity; amino acid transmembrane transporter activity
